# Supplementary material for: Structure and functional implications of WYL domain-containing bacterial DNA damage response regulator PafBC
Source: Nat Commun. 2019 Oct 11;10:4653. doi: 10.1038/s41467-019-12567-x (PMC6789036; doi:10.1038/s41467-019-12567-x)
Supplement: Supplementary file 4 — Supplementary Data 1 [file 41467_2019_12567_MOESM4_ESM.xlsx]

## Sheet: final
Supplementary Data 1: List of WYL domain-containing proteins in the superkingdom Bacteria. Letter codes in the “class” column correspond to domain architecture classes in Figure 6 and Supplementary Figure 11.
UniProt ID	protein length	class	organism	taxon ID	proteome ID	protein count	taxonomy lineage
A0A010YXB7	325	A	Cryptosporangium arvum DSM 44712 (Strain: DSM 44712)	927661	UP000021053	4033	Bacteria, Actinobacteria, Frankiales, Cryptosporangiaceae, Cryptosporangium
A0A010ZPM1	332	A	Cryptosporangium arvum DSM 44712 (Strain: DSM 44712)	927661	UP000021053	4033	Bacteria, Actinobacteria, Frankiales, Cryptosporangiaceae, Cryptosporangium
A0A010ZTC9	315	A	Cryptosporangium arvum DSM 44712 (Strain: DSM 44712)	927661	UP000021053	4033	Bacteria, Actinobacteria, Frankiales, Cryptosporangiaceae, Cryptosporangium
A0A010ZWA4	326	A	Cryptosporangium arvum DSM 44712 (Strain: DSM 44712)	927661	UP000021053	4033	Bacteria, Actinobacteria, Frankiales, Cryptosporangiaceae, Cryptosporangium
A0A011AH05	312	A	Cryptosporangium arvum DSM 44712 (Strain: DSM 44712)	927661	UP000021053	4033	Bacteria, Actinobacteria, Frankiales, Cryptosporangiaceae, Cryptosporangium
A0A011NLJ1	344	A	Candidatus Accumulibacter sp. SK-11 (Strain: SK-11)	1454000	UP000020226	4767	Bacteria, Proteobacteria, Betaproteobacteria, Candidatus Accumulibacter
A0A011V5I0	328	A	Ruminococcus albus SY3 (Strain: SY3)	1341156	UP000021369	3322	Bacteria, Firmicutes, Clostridia, Clostridiales, Ruminococcaceae, Ruminococcus
A0A017RS94	339	A	Fervidicella metallireducens AeB (Strain: AeB)	1403537	UP000019681	2800	Bacteria, Firmicutes, Clostridia, Clostridiales, Clostridiaceae, Fervidicella
A0A017SY17	325	A	Chondromyces apiculatus DSM 436 (Strain: DSM 436)	1192034	UP000019678	9037	Bacteria, Proteobacteria, Deltaproteobacteria, Myxococcales, Sorangiineae, Polyangiaceae, Chondromyces
A0A021VQ15	341	A	Actinotalea ferrariae CF5-4 (Strain: CF5-4)	948458	UP000019753	3558	Bacteria, Actinobacteria, Micrococcales, Cellulomonadaceae, Actinotalea
A0A021VT53	325	A	Actinotalea ferrariae CF5-4 (Strain: CF5-4)	948458	UP000019753	3558	Bacteria, Actinobacteria, Micrococcales, Cellulomonadaceae, Actinotalea
A0A022KXG0	319	A	Brachybacterium muris UCD-AY4 (Strain: UCD-AY4)	1249481	UP000019754	2806	Bacteria, Actinobacteria, Micrococcales, Dermabacteraceae, Brachybacterium
A0A022LBB2	342	A	Dietzia sp. UCD-THP (Strain: UCD-THP)	1292020	UP000019757	3489	Bacteria, Actinobacteria, Corynebacteriales, Dietziaceae, Dietzia
A0A022LJ35	317	A	Dietzia sp. UCD-THP (Strain: UCD-THP)	1292020	UP000019757	3489	Bacteria, Actinobacteria, Corynebacteriales, Dietziaceae, Dietzia
A0A022LJV5	322	A	Dietzia sp. UCD-THP (Strain: UCD-THP)	1292020	UP000019757	3489	Bacteria, Actinobacteria, Corynebacteriales, Dietziaceae, Dietzia
A0A022LT61	323	A	Curtobacterium flaccumfaciens UCD-AKU (Strain: UCD-AKU)	1292022	UP000019755	3386	Bacteria, Actinobacteria, Micrococcales, Microbacteriaceae, Curtobacterium
A0A022LTT5	314	A	Curtobacterium flaccumfaciens UCD-AKU (Strain: UCD-AKU)	1292022	UP000019755	3386	Bacteria, Actinobacteria, Micrococcales, Microbacteriaceae, Curtobacterium
A0A022LYM7	350	A	Curtobacterium flaccumfaciens UCD-AKU (Strain: UCD-AKU)	1292022	UP000019755	3386	Bacteria, Actinobacteria, Micrococcales, Microbacteriaceae, Curtobacterium
A0A022M796	325	A	Streptomyces sp. Tu 6176 (Strain: Tu 6176)	1470557	UP000020060	6806	Bacteria, Actinobacteria, Streptomycetales, Streptomycetaceae, Streptomyces
A0A022MBF3	347	A	Streptomyces sp. Tu 6176 (Strain: Tu 6176)	1470557	UP000020060	6806	Bacteria, Actinobacteria, Streptomycetales, Streptomycetaceae, Streptomyces
A0A022MCH4	334	A	Streptomyces sp. Tu 6176 (Strain: Tu 6176)	1470557	UP000020060	6806	Bacteria, Actinobacteria, Streptomycetales, Streptomycetaceae, Streptomyces
A0A022ME99	316	A	Streptomyces sp. Tu 6176 (Strain: Tu 6176)	1470557	UP000020060	6806	Bacteria, Actinobacteria, Streptomycetales, Streptomycetaceae, Streptomyces
A0A022MH72	408	A	Streptomyces sp. Tu 6176 (Strain: Tu 6176)	1470557	UP000020060	6806	Bacteria, Actinobacteria, Streptomycetales, Streptomycetaceae, Streptomyces
A0A023NXV0	327	A	Dyella jiangningensis (Strain: SBZ 3-12)	1379159	UP000024387	4342	Bacteria, Proteobacteria, Gammaproteobacteria, Xanthomonadales, Rhodanobacteraceae, Dyella
A0A023X6H7	369	A	Rubrobacter radiotolerans (Strain: RSPS-4)	42256	UP000025229	3148	Bacteria, Actinobacteria, Rubrobacteria, Rubrobacterales, Rubrobacteraceae, Rubrobacter
A0A023XZJ4	321	A	Stenotrophomonas rhizophila (Strain: DSM 14405)	216778	UP000025222	3922	Bacteria, Proteobacteria, Gammaproteobacteria, Xanthomonadales, Xanthomonadaceae, Stenotrophomonas
A0A023Y3W4	322	A	Stenotrophomonas rhizophila (Strain: DSM 14405)	216778	UP000025222	3922	Bacteria, Proteobacteria, Gammaproteobacteria, Xanthomonadales, Xanthomonadaceae, Stenotrophomonas
A0A023Y7I6	344	A	Stenotrophomonas rhizophila (Strain: DSM 14405)	216778	UP000025222	3922	Bacteria, Proteobacteria, Gammaproteobacteria, Xanthomonadales, Xanthomonadaceae, Stenotrophomonas
A0A024FGW4	336	A	Winogradskyella sp. PG-2 (Strain: PG-2)	754409	UP000031636	3520	Bacteria, Bacteroidetes, Flavobacteriia, Flavobacteriales, Flavobacteriaceae, Winogradskyella
A0A024K075	329	A	Mycobacterium triplex (Strain: DSM 44626)	47839	UP000028880	5978	Bacteria, Actinobacteria, Corynebacteriales, Mycobacteriaceae, Mycobacterium, Mycobacterium simiae complex
A0A024K130	323	A	Mycobacterium triplex (Strain: DSM 44626)	47839	UP000028880	5978	Bacteria, Actinobacteria, Corynebacteriales, Mycobacteriaceae, Mycobacterium, Mycobacterium simiae complex
A0A024LY45	321	A	Mycolicibacterium farcinogenes (Strain: DSM 43637)	1802	UP000030709	5816	Bacteria, Actinobacteria, Corynebacteriales, Mycobacteriaceae, Mycolicibacterium
A0A024M7Z1	324	A	Mycolicibacterium farcinogenes (Strain: DSM 43637)	1802	UP000030709	5816	Bacteria, Actinobacteria, Corynebacteriales, Mycobacteriaceae, Mycolicibacterium
A0A024M8M7	318	A	Mycolicibacterium farcinogenes (Strain: DSM 43637)	1802	UP000030709	5816	Bacteria, Actinobacteria, Corynebacteriales, Mycobacteriaceae, Mycolicibacterium
A0A024QEJ6	322	A	Virgibacillus massiliensis (Strain: Vm-5)	1462526	UP000028875	4389	Bacteria, Firmicutes, Bacilli, Bacillales, Bacillaceae, Virgibacillus
A0A031FT24	317	A	Microbacterium oleivorans (Strain: RIT293)	273677	UP000024001	2781	Bacteria, Actinobacteria, Micrococcales, Microbacteriaceae, Microbacterium
A0A031FZB8	319	A	Microbacterium oleivorans (Strain: RIT293)	273677	UP000024001	2781	Bacteria, Actinobacteria, Micrococcales, Microbacteriaceae, Microbacterium
A0A031G0X4	331	A	Microbacterium oleivorans (Strain: RIT293)	273677	UP000024001	2781	Bacteria, Actinobacteria, Micrococcales, Microbacteriaceae, Microbacterium
A0A031LPN3	332	A	Acinetobacter sp. Ver3 (Strain: Ver3)	466088	UP000023816	3077	Bacteria, Proteobacteria, Gammaproteobacteria, Pseudomonadales, Moraxellaceae, Acinetobacter
A0A037Z1S8	303	A	Clostridium tetanomorphum DSM 665 (Strain: DSM 665)	1230342	UP000025063	4354	Bacteria, Firmicutes, Clostridia, Clostridiales, Clostridiaceae, Clostridium
A0A037Z999	317	A	Clostridium tetanomorphum DSM 665 (Strain: DSM 665)	1230342	UP000025063	4354	Bacteria, Firmicutes, Clostridia, Clostridiales, Clostridiaceae, Clostridium
A0A037ZAK1	326	A	Clostridium tetanomorphum DSM 665 (Strain: DSM 665)	1230342	UP000025063	4354	Bacteria, Firmicutes, Clostridia, Clostridiales, Clostridiaceae, Clostridium
A0A059KNN8	304	A	Sphaerotilus natans subsp. natans DSM 6575 (Strain: DSM 6575)	1286631	UP000026714	4177	Bacteria, Proteobacteria, Betaproteobacteria, Burkholderiales, Sphaerotilus
A0A059MMK8	316	A	Rhodococcus aetherivorans (Strain: BCP1)	191292	UP000024941	5509	Bacteria, Actinobacteria, Corynebacteriales, Nocardiaceae, Rhodococcus
A0A059MQA6	324	A	Rhodococcus aetherivorans (Strain: BCP1)	191292	UP000024941	5509	Bacteria, Actinobacteria, Corynebacteriales, Nocardiaceae, Rhodococcus
A0A059MQL3	371	A	Rhodococcus aetherivorans (Strain: BCP1)	191292	UP000024941	5509	Bacteria, Actinobacteria, Corynebacteriales, Nocardiaceae, Rhodococcus
A0A059MTQ0	315	A	Rhodococcus aetherivorans (Strain: BCP1)	191292	UP000024941	5509	Bacteria, Actinobacteria, Corynebacteriales, Nocardiaceae, Rhodococcus
A0A059MVU3	329	A	Rhodococcus aetherivorans (Strain: BCP1)	191292	UP000024941	5509	Bacteria, Actinobacteria, Corynebacteriales, Nocardiaceae, Rhodococcus
A0A059VV28	370	A	Streptomyces albulus (Strain: NK660)	68570	UP000026918	8069	Bacteria, Actinobacteria, Streptomycetales, Streptomycetaceae, Streptomyces
A0A059VV84	359	A	Streptomyces albulus (Strain: NK660)	68570	UP000026918	8069	Bacteria, Actinobacteria, Streptomycetales, Streptomycetaceae, Streptomyces
A0A059W469	330	A	Streptomyces albulus (Strain: NK660)	68570	UP000026918	8069	Bacteria, Actinobacteria, Streptomycetales, Streptomycetaceae, Streptomyces
A0A059W4E7	316	A	Streptomyces albulus (Strain: NK660)	68570	UP000026918	8069	Bacteria, Actinobacteria, Streptomycetales, Streptomycetaceae, Streptomyces
A0A059WC24	406	A	Streptomyces albulus (Strain: NK660)	68570	UP000026918	8069	Bacteria, Actinobacteria, Streptomycetales, Streptomycetaceae, Streptomyces
A0A059WDE6	337	A	Streptomyces albulus (Strain: NK660)	68570	UP000026918	8069	Bacteria, Actinobacteria, Streptomycetales, Streptomycetaceae, Streptomyces
A0A059WFH5	327	A	Streptomyces albulus (Strain: NK660)	68570	UP000026918	8069	Bacteria, Actinobacteria, Streptomycetales, Streptomycetaceae, Streptomyces
A0A060B848	325	A	Halomonas campaniensis (Strain: LS21)	213554	UP000027249	3550	Bacteria, Proteobacteria, Gammaproteobacteria, Oceanospirillales, Halomonadaceae, Halomonas
A0A060JM37	337	A	Rhodoluna lacicola (Strain: MWH-Ta8)	529884	UP000067708	1364	Bacteria, Actinobacteria, Micrococcales, Microbacteriaceae, Luna cluster, Luna-1 subcluster, Rhodoluna
A0A060LSW1	304	A	Bacillus lehensis G1 (Strain: G1)	1246626	UP000027142	4016	Bacteria, Firmicutes, Bacilli, Bacillales, Bacillaceae, Bacillus
A0A060LYF4	314	A	Bacillus lehensis G1 (Strain: G1)	1246626	UP000027142	4016	Bacteria, Firmicutes, Bacilli, Bacillales, Bacillaceae, Bacillus
A0A060NGW1	334	A	Comamonadaceae bacterium A1 (Strain: A1)	1458425	UP000067461	2363	Bacteria, Proteobacteria, Betaproteobacteria, Burkholderiales, Comamonadaceae
A0A060R6Y4	308	A	Mucinivorans hirudinis (Strain: M3)	1433126	UP000027616	2816	Bacteria, Bacteroidetes, Bacteroidia, Bacteroidales, Rikenellaceae, Mucinivorans
A0A061LU10	394	A	Leucobacter sp. UCD-THU (Strain: UCD-THU)	1292023	UP000026917	2878	Bacteria, Actinobacteria, Micrococcales, Microbacteriaceae, Leucobacter
A0A061LUV4	322	A	Leucobacter sp. UCD-THU (Strain: UCD-THU)	1292023	UP000026917	2878	Bacteria, Actinobacteria, Micrococcales, Microbacteriaceae, Leucobacter
A0A061LVX9	313	A	Leucobacter sp. UCD-THU (Strain: UCD-THU)	1292023	UP000026917	2878	Bacteria, Actinobacteria, Micrococcales, Microbacteriaceae, Leucobacter
A0A061NWW3	297	A	Geomicrobium sp. JCM 19038 (Strain: JCM 19038)	1460635	UP000027014	4086	Bacteria, Firmicutes, Bacilli, Bacillales, Geomicrobium
A0A061NWX5	319	A	Geomicrobium sp. JCM 19038 (Strain: JCM 19038)	1460635	UP000027014	4086	Bacteria, Firmicutes, Bacilli, Bacillales, Geomicrobium
A0A061PCJ0	294	A	Geomicrobium sp. JCM 19039 (Strain: JCM 19039)	1460636	UP000027177	4361	Bacteria, Firmicutes, Bacilli, Bacillales, Geomicrobium
A0A062VGZ4	323	A	Microbacterium sp. CH12i (Strain: CH12i)	1479651	UP000027096	2717	Bacteria, Actinobacteria, Micrococcales, Microbacteriaceae, Microbacterium
A0A062VMV7	329	A	Microbacterium sp. CH12i (Strain: CH12i)	1479651	UP000027096	2717	Bacteria, Actinobacteria, Micrococcales, Microbacteriaceae, Microbacterium
A0A062XUJ6	327	A	Thermoanaerobaculum aquaticum (Strain: MP-01)	1312852	UP000027284	2252	Bacteria, Acidobacteria, Acidobacteria subdivision 23, Thermoanaerobaculum
A0A063Y6F5	338	A	Nitrincola lacisaponensis (Strain: 4CA)	267850	UP000027318	3092	Bacteria, Proteobacteria, Gammaproteobacteria, Oceanospirillales, Oceanospirillaceae, Nitrincola
A0A066RVT6	331	A	Photobacterium galatheae (Strain: S2753)	1654360	UP000027192	3972	Bacteria, Proteobacteria, Gammaproteobacteria, Vibrionales, Vibrionaceae, Photobacterium
A0A066YS15	311	A	Kitasatospora cheerisanensis KCTC 2395 (Strain: KCTC 2395)	1348663	UP000027178	7804	Bacteria, Actinobacteria, Streptomycetales, Streptomycetaceae, Kitasatospora
A0A066YTY0	318	A	Kitasatospora cheerisanensis KCTC 2395 (Strain: KCTC 2395)	1348663	UP000027178	7804	Bacteria, Actinobacteria, Streptomycetales, Streptomycetaceae, Kitasatospora
A0A066YUC5	325	A	Kitasatospora cheerisanensis KCTC 2395 (Strain: KCTC 2395)	1348663	UP000027178	7804	Bacteria, Actinobacteria, Streptomycetales, Streptomycetaceae, Kitasatospora
A0A066YUP2	330	A	Kitasatospora cheerisanensis KCTC 2395 (Strain: KCTC 2395)	1348663	UP000027178	7804	Bacteria, Actinobacteria, Streptomycetales, Streptomycetaceae, Kitasatospora
A0A066Z0Y4	322	A	Kitasatospora cheerisanensis KCTC 2395 (Strain: KCTC 2395)	1348663	UP000027178	7804	Bacteria, Actinobacteria, Streptomycetales, Streptomycetaceae, Kitasatospora
A0A066Z1B8	328	A	Kitasatospora cheerisanensis KCTC 2395 (Strain: KCTC 2395)	1348663	UP000027178	7804	Bacteria, Actinobacteria, Streptomycetales, Streptomycetaceae, Kitasatospora
A0A066Z1P3	341	A	Kitasatospora cheerisanensis KCTC 2395 (Strain: KCTC 2395)	1348663	UP000027178	7804	Bacteria, Actinobacteria, Streptomycetales, Streptomycetaceae, Kitasatospora
A0A067A1J8	335	A	Hydrogenovibrio marinus (Strain: MH-110)	28885	UP000027341	2330	Bacteria, Proteobacteria, Gammaproteobacteria, Thiotrichales, Piscirickettsiaceae, Hydrogenovibrio
A0A068NLD7	356	A	Actinotignum schaalii (Strain: CCUG 27420)	59505	UP000035032	1443	Bacteria, Actinobacteria, Actinomycetales, Actinomycetaceae, Actinotignum
A0A068YGI5	332	A	Polaromonas sp. CG9_12	1504672	UP000043372	4739	Bacteria, Proteobacteria, Betaproteobacteria, Burkholderiales, Comamonadaceae, Polaromonas
A0A069D2J8	314	A	Bacteroides graminisolvens DSM 19988 = JCM 15093 (Strain: JCM 15093)	1121097	UP000027601	3344	Bacteria, Bacteroidetes, Bacteroidia, Bacteroidales, Bacteroidaceae, Bacteroides
A0A069DFG4	334	A	Paenibacillus sp. TCA20 (Strain: TCA20)	1499968	UP000028160	5226	Bacteria, Firmicutes, Bacilli, Bacillales, Paenibacillaceae, Paenibacillus
A0A069DGF3	313	A	Paenibacillus sp. TCA20 (Strain: TCA20)	1499968	UP000028160	5226	Bacteria, Firmicutes, Bacilli, Bacillales, Paenibacillaceae, Paenibacillus
A0A069DIC7	305	A	Paenibacillus sp. TCA20 (Strain: TCA20)	1499968	UP000028160	5226	Bacteria, Firmicutes, Bacilli, Bacillales, Paenibacillaceae, Paenibacillus
A0A069DLN0	317	A	Paenibacillus sp. TCA20 (Strain: TCA20)	1499968	UP000028160	5226	Bacteria, Firmicutes, Bacilli, Bacillales, Paenibacillaceae, Paenibacillus
A0A069DLP8	305	A	Paenibacillus sp. TCA20 (Strain: TCA20)	1499968	UP000028160	5226	Bacteria, Firmicutes, Bacilli, Bacillales, Paenibacillaceae, Paenibacillus
A0A069DMJ3	302	A	Paenibacillus sp. TCA20 (Strain: TCA20)	1499968	UP000028160	5226	Bacteria, Firmicutes, Bacilli, Bacillales, Paenibacillaceae, Paenibacillus
A0A069DN50	317	A	Paenibacillus sp. TCA20 (Strain: TCA20)	1499968	UP000028160	5226	Bacteria, Firmicutes, Bacilli, Bacillales, Paenibacillaceae, Paenibacillus
A0A069IKC3	321	A	Cupriavidus sp. SK-3 (Strain: SK-3)	1470558	UP000023560	6378	Bacteria, Proteobacteria, Betaproteobacteria, Burkholderiales, Burkholderiaceae, Cupriavidus
A0A069JMK2	329	A	Streptomyces sp. NTK 937 (Strain: NTK 937)	1487711	UP000027475	6103	Bacteria, Actinobacteria, Streptomycetales, Streptomycetaceae, Streptomyces
A0A069JMM8	317	A	Streptomyces sp. NTK 937 (Strain: NTK 937)	1487711	UP000027475	6103	Bacteria, Actinobacteria, Streptomycetales, Streptomycetaceae, Streptomyces
A0A069JNB0	318	A	Streptomyces sp. NTK 937 (Strain: NTK 937)	1487711	UP000027475	6103	Bacteria, Actinobacteria, Streptomycetales, Streptomycetaceae, Streptomyces
A0A069JQ20	322	A	Streptomyces sp. NTK 937 (Strain: NTK 937)	1487711	UP000027475	6103	Bacteria, Actinobacteria, Streptomycetales, Streptomycetaceae, Streptomyces
A0A069JTB8	326	A	Streptomyces sp. NTK 937 (Strain: NTK 937)	1487711	UP000027475	6103	Bacteria, Actinobacteria, Streptomycetales, Streptomycetaceae, Streptomyces
A0A069K1T9	346	A	Streptomyces sp. NTK 937 (Strain: NTK 937)	1487711	UP000027475	6103	Bacteria, Actinobacteria, Streptomycetales, Streptomycetaceae, Streptomyces
A0A071LBA0	310	A	Campylobacter mucosalis (Strain: DSM 21682)	202	UP000027824	1514	Bacteria, Proteobacteria, Epsilonproteobacteria, Campylobacterales, Campylobacteraceae, Campylobacter
A0A073AYP6	325	A	Saccharopolyspora rectivirgula (Strain: DSM 43113)	28042	UP000031419	3222	Bacteria, Actinobacteria, Pseudonocardiales, Pseudonocardiaceae, Saccharopolyspora
A0A073BAV8	324	A	Saccharopolyspora rectivirgula (Strain: DSM 43113)	28042	UP000031419	3222	Bacteria, Actinobacteria, Pseudonocardiales, Pseudonocardiaceae, Saccharopolyspora
A0A073JPQ7	318	A	Bacillus manliponensis (Strain: JCM 15802)	574376	UP000027822	4374	Bacteria, Firmicutes, Bacilli, Bacillales, Bacillaceae, Bacillus, Bacillus cereus group
A0A073JU24	317	A	Bacillus manliponensis (Strain: JCM 15802)	574376	UP000027822	4374	Bacteria, Firmicutes, Bacilli, Bacillales, Bacillaceae, Bacillus, Bacillus cereus group
A0A073JYJ9	311	A	Bacillus manliponensis (Strain: JCM 15802)	574376	UP000027822	4374	Bacteria, Firmicutes, Bacilli, Bacillales, Bacillaceae, Bacillus, Bacillus cereus group
A0A073KFN9	320	A	Bacillus gaemokensis (Strain: JCM 15801)	574375	UP000027778	5092	Bacteria, Firmicutes, Bacilli, Bacillales, Bacillaceae, Bacillus, Bacillus cereus group
A0A073KH45	303	A	Bacillus gaemokensis (Strain: JCM 15801)	574375	UP000027778	5092	Bacteria, Firmicutes, Bacilli, Bacillales, Bacillaceae, Bacillus, Bacillus cereus group
A0A074KS22	230	A	Anditalea andensis (Strain: LY1)	1048983	UP000027821	4341	Bacteria, Bacteroidetes, Cytophagia, Cytophagales, Cytophagaceae, Anditalea
A0A074L2A5	323	A	Anditalea andensis (Strain: LY1)	1048983	UP000027821	4341	Bacteria, Bacteroidetes, Cytophagia, Cytophagales, Cytophagaceae, Anditalea
A0A074L3V4	303	A	Anditalea andensis (Strain: LY1)	1048983	UP000027821	4341	Bacteria, Bacteroidetes, Cytophagia, Cytophagales, Cytophagaceae, Anditalea
A0A074MAF9	302	A	Erythrobacter longus (Strain: DSM 6997)	1044	UP000027647	3219	Bacteria, Proteobacteria, Alphaproteobacteria, Sphingomonadales, Erythrobacteraceae, Erythrobacter
A0A074TVE7	328	A	Microbacterium sp. SUBG005 (Strain: SUBG005)	1504156	UP000032117	4595	Bacteria, Actinobacteria, Micrococcales, Microbacteriaceae, Microbacterium
A0A074U457	329	A	Microbacterium sp. SUBG005 (Strain: SUBG005)	1504156	UP000032117	4595	Bacteria, Actinobacteria, Micrococcales, Microbacteriaceae, Microbacterium
A0A074UM95	329	A	Microbacterium sp. SUBG005 (Strain: SUBG005)	1504156	UP000032117	4595	Bacteria, Actinobacteria, Micrococcales, Microbacteriaceae, Microbacterium
A0A075JFW8	358	A	Dermacoccus nishinomiyaensis (Strain: M25)	1274	UP000027986	2255	Bacteria, Actinobacteria, Micrococcales, Dermacoccaceae, Dermacoccus
A0A075JG74	330	A	Dermacoccus nishinomiyaensis (Strain: M25)	1274	UP000027986	2255	Bacteria, Actinobacteria, Micrococcales, Dermacoccaceae, Dermacoccus
A0A075KFT3	302	A	Pelosinus sp. UFO1 (Strain: UFO1)	484770	UP000027983	4754	Bacteria, Firmicutes, Negativicutes, Selenomonadales, Sporomusaceae, Pelosinus
A0A075KHJ8	328	A	Pelosinus sp. UFO1 (Strain: UFO1)	484770	UP000027983	4754	Bacteria, Firmicutes, Negativicutes, Selenomonadales, Sporomusaceae, Pelosinus
A0A075R5W7	313	A	Brevibacillus laterosporus LMG 15441 (Strain: LMG 15441)	1042163	UP000005850	4532	Bacteria, Firmicutes, Bacilli, Bacillales, Paenibacillaceae, Brevibacillus
A0A075R7S6	311	A	Brevibacillus laterosporus LMG 15441 (Strain: LMG 15441)	1042163	UP000005850	4532	Bacteria, Firmicutes, Bacilli, Bacillales, Paenibacillaceae, Brevibacillus
A0A075RAZ3	338	A	Brevibacillus laterosporus LMG 15441 (Strain: LMG 15441)	1042163	UP000005850	4532	Bacteria, Firmicutes, Bacilli, Bacillales, Paenibacillaceae, Brevibacillus
A0A075U222	344	A	Corynebacterium atypicum (Strain: R2070)	191610	UP000028504	1533	Bacteria, Actinobacteria, Corynebacteriales, Corynebacteriaceae, Corynebacterium
A0A076K401	270	A	Planktomarina temperata RCA23 (Strain: RCA23)	666509	UP000028680	3024	Bacteria, Proteobacteria, Alphaproteobacteria, Rhodobacterales, Rhodobacteraceae, Planktomarina
A0A076MJW9	321	A	Amycolatopsis methanolica 239 (Strain: 239)	1068978	UP000062973	7005	Bacteria, Actinobacteria, Pseudonocardiales, Pseudonocardiaceae, Amycolatopsis
A0A076ML33	323	A	Amycolatopsis methanolica 239 (Strain: 239)	1068978	UP000062973	7005	Bacteria, Actinobacteria, Pseudonocardiales, Pseudonocardiaceae, Amycolatopsis
A0A076MPS4	324	A	Amycolatopsis methanolica 239 (Strain: 239)	1068978	UP000062973	7005	Bacteria, Actinobacteria, Pseudonocardiales, Pseudonocardiaceae, Amycolatopsis
A0A076MRZ5	341	A	Amycolatopsis methanolica 239 (Strain: 239)	1068978	UP000062973	7005	Bacteria, Actinobacteria, Pseudonocardiales, Pseudonocardiaceae, Amycolatopsis
A0A076MY32	336	A	Amycolatopsis methanolica 239 (Strain: 239)	1068978	UP000062973	7005	Bacteria, Actinobacteria, Pseudonocardiales, Pseudonocardiaceae, Amycolatopsis
A0A076MZQ6	317	A	Amycolatopsis methanolica 239 (Strain: 239)	1068978	UP000062973	7005	Bacteria, Actinobacteria, Pseudonocardiales, Pseudonocardiaceae, Amycolatopsis
A0A076N176	326	A	Amycolatopsis methanolica 239 (Strain: 239)	1068978	UP000062973	7005	Bacteria, Actinobacteria, Pseudonocardiales, Pseudonocardiaceae, Amycolatopsis
A0A076N6L0	321	A	Amycolatopsis methanolica 239 (Strain: 239)	1068978	UP000062973	7005	Bacteria, Actinobacteria, Pseudonocardiales, Pseudonocardiaceae, Amycolatopsis
A0A076N7V0	329	A	Amycolatopsis methanolica 239 (Strain: 239)	1068978	UP000062973	7005	Bacteria, Actinobacteria, Pseudonocardiales, Pseudonocardiaceae, Amycolatopsis
A0A076NGK0	313	A	Corynebacterium imitans (Strain: DSM 44264)	156978	UP000028780	2011	Bacteria, Actinobacteria, Corynebacteriales, Corynebacteriaceae, Corynebacterium
A0A076NPA6	315	A	Corynebacterium imitans (Strain: DSM 44264)	156978	UP000028780	2011	Bacteria, Actinobacteria, Corynebacteriales, Corynebacteriaceae, Corynebacterium
A0A077EAJ2	304	A	Elizabethkingia anophelis NUHP1 (Strain: NUHP1)	1338011	UP000028933	4061	Bacteria, Bacteroidetes, Flavobacteriia, Flavobacteriales, Flavobacteriaceae, Elizabethkingia
A0A077EAS5	337	A	Elizabethkingia anophelis NUHP1 (Strain: NUHP1)	1338011	UP000028933	4061	Bacteria, Bacteroidetes, Flavobacteriia, Flavobacteriales, Flavobacteriaceae, Elizabethkingia
A0A077EDB8	287	A	Elizabethkingia anophelis NUHP1 (Strain: NUHP1)	1338011	UP000028933	4061	Bacteria, Bacteroidetes, Flavobacteriia, Flavobacteriales, Flavobacteriaceae, Elizabethkingia
A0A077EHR0	326	A	Elizabethkingia anophelis NUHP1 (Strain: NUHP1)	1338011	UP000028933	4061	Bacteria, Bacteroidetes, Flavobacteriia, Flavobacteriales, Flavobacteriaceae, Elizabethkingia
A0A077HIQ4	308	A	Corynebacterium ureicelerivorans (Strain: IMMIB RIV-2301)	401472	UP000028939	1837	Bacteria, Actinobacteria, Corynebacteriales, Corynebacteriaceae, Corynebacterium
A0A077LI79	345	A	Pseudomonas sp. StFLB209 (Strain: StFLB209)	1028989	UP000031652	5594	Bacteria, Proteobacteria, Gammaproteobacteria, Pseudomonadales, Pseudomonadaceae, Pseudomonas
A0A077LKU4	291	A	Pseudomonas sp. StFLB209 (Strain: StFLB209)	1028989	UP000031652	5594	Bacteria, Proteobacteria, Gammaproteobacteria, Pseudomonadales, Pseudomonadaceae, Pseudomonas
A0A077LRZ5	289	A	Pseudomonas sp. StFLB209 (Strain: StFLB209)	1028989	UP000031652	5594	Bacteria, Proteobacteria, Gammaproteobacteria, Pseudomonadales, Pseudomonadaceae, Pseudomonas
A0A077LT55	324	A	Tetrasphaera japonica T1-X7 (Strain: T1-X7)	1194083	UP000035721	4595	Bacteria, Actinobacteria, Micrococcales, Intrasporangiaceae, Tetrasphaera
A0A077LV07	332	A	Tetrasphaera japonica T1-X7 (Strain: T1-X7)	1194083	UP000035721	4595	Bacteria, Actinobacteria, Micrococcales, Intrasporangiaceae, Tetrasphaera
A0A077M2U4	327	A	Tetrasphaera jenkinsii Ben 74 (Strain: Ben 74)	1193518	UP000035720	3715	Bacteria, Actinobacteria, Micrococcales, Intrasporangiaceae, Tetrasphaera
A0A077M8J3	335	A	Tetrasphaera japonica T1-X7 (Strain: T1-X7)	1194083	UP000035721	4595	Bacteria, Actinobacteria, Micrococcales, Intrasporangiaceae, Tetrasphaera
A0A077MDS2	344	A	Tetrasphaera jenkinsii Ben 74 (Strain: Ben 74)	1193518	UP000035720	3715	Bacteria, Actinobacteria, Micrococcales, Intrasporangiaceae, Tetrasphaera
A0A077ME16	340	A	Tetrasphaera jenkinsii Ben 74 (Strain: Ben 74)	1193518	UP000035720	3715	Bacteria, Actinobacteria, Micrococcales, Intrasporangiaceae, Tetrasphaera
A0A077MG30	323	A	Tetrasphaera jenkinsii Ben 74 (Strain: Ben 74)	1193518	UP000035720	3715	Bacteria, Actinobacteria, Micrococcales, Intrasporangiaceae, Tetrasphaera
A0A080KHY6	315	A	Gilliamella apicola SCGC AB-598-I20	1445514	UP000028405	2312	Bacteria, Proteobacteria, Gammaproteobacteria, Orbales, Orbaceae, Gilliamella
A0A080KPX9	313	A	Gilliamella apicola SCGC AB-598-B02	1445513	UP000028393	1967	Bacteria, Proteobacteria, Gammaproteobacteria, Orbales, Orbaceae, Gilliamella
A0A081BJW5	311	A	Lactobacillus oryzae JCM 18671 (Strain: SG293)	1291743	UP000028700	1890	Bacteria, Firmicutes, Bacilli, Lactobacillales, Lactobacillaceae, Lactobacillus
A0A081EEH6	323	A	Streptomyces fradiae (Streptomyces roseoflavus) (Strain: ATCC 19609)	1906	UP000028058	6179	Bacteria, Actinobacteria, Streptomycetales, Streptomycetaceae, Streptomyces
A0A081EJN1	365	A	Streptomyces fradiae (Streptomyces roseoflavus) (Strain: ATCC 19609)	1906	UP000028058	6179	Bacteria, Actinobacteria, Streptomycetales, Streptomycetaceae, Streptomyces
A0A081EL58	317	A	Streptomyces fradiae (Streptomyces roseoflavus) (Strain: ATCC 19609)	1906	UP000028058	6179	Bacteria, Actinobacteria, Streptomycetales, Streptomycetaceae, Streptomyces
A0A081EL59	320	A	Streptomyces fradiae (Streptomyces roseoflavus) (Strain: ATCC 19609)	1906	UP000028058	6179	Bacteria, Actinobacteria, Streptomycetales, Streptomycetaceae, Streptomyces
A0A081EN46	384	A	Streptomyces fradiae (Streptomyces roseoflavus) (Strain: ATCC 19609)	1906	UP000028058	6179	Bacteria, Actinobacteria, Streptomycetales, Streptomycetaceae, Streptomyces
A0A081MBW2	327	A	Pseudorhizobium pelagicum (Strain: R1-200B4)	1509405	UP000052187	4417	Bacteria, Proteobacteria, Alphaproteobacteria, Rhizobiales, Rhizobiaceae, Rhizobium/Agrobacterium group, Pseudorhizobium
A0A081MYI9	299	A	Endozoicomonas montiporae (Strain: LMG 24815)	1027273	UP000028006	3948	Bacteria, Proteobacteria, Gammaproteobacteria, Oceanospirillales, Endozoicomonadaceae, Endozoicomonas
A0A081NTE7	313	A	Paenibacillus tyrfis (Strain: MSt1)	1501230	UP000028123	6455	Bacteria, Firmicutes, Bacilli, Bacillales, Paenibacillaceae, Paenibacillus
A0A081NTR5	315	A	Paenibacillus tyrfis (Strain: MSt1)	1501230	UP000028123	6455	Bacteria, Firmicutes, Bacilli, Bacillales, Paenibacillaceae, Paenibacillus
A0A081NYD9	315	A	Paenibacillus tyrfis (Strain: MSt1)	1501230	UP000028123	6455	Bacteria, Firmicutes, Bacilli, Bacillales, Paenibacillaceae, Paenibacillus
A0A081NYL0	313	A	Paenibacillus tyrfis (Strain: MSt1)	1501230	UP000028123	6455	Bacteria, Firmicutes, Bacilli, Bacillales, Paenibacillaceae, Paenibacillus
A0A081P0A2	332	A	Paenibacillus tyrfis (Strain: MSt1)	1501230	UP000028123	6455	Bacteria, Firmicutes, Bacilli, Bacillales, Paenibacillaceae, Paenibacillus
A0A081P0E5	313	A	Paenibacillus tyrfis (Strain: MSt1)	1501230	UP000028123	6455	Bacteria, Firmicutes, Bacilli, Bacillales, Paenibacillaceae, Paenibacillus
A0A081P285	315	A	Paenibacillus tyrfis (Strain: MSt1)	1501230	UP000028123	6455	Bacteria, Firmicutes, Bacilli, Bacillales, Paenibacillaceae, Paenibacillus
A0A081P313	316	A	Paenibacillus tyrfis (Strain: MSt1)	1501230	UP000028123	6455	Bacteria, Firmicutes, Bacilli, Bacillales, Paenibacillaceae, Paenibacillus
A0A081P5C3	300	A	Paenibacillus tyrfis (Strain: MSt1)	1501230	UP000028123	6455	Bacteria, Firmicutes, Bacilli, Bacillales, Paenibacillaceae, Paenibacillus
A0A081PHU8	325	A	Pedobacter antarcticus 4BY (Strain: 4BY)	1358423	UP000028007	3836	Bacteria, Bacteroidetes, Sphingobacteriia, Sphingobacteriales, Sphingobacteriaceae, Pedobacter
A0A081XRN4	332	A	Streptomyces toyocaensis (Strain: NRRL 15009)	55952	UP000028341	6315	Bacteria, Actinobacteria, Streptomycetales, Streptomycetaceae, Streptomyces
A0A081XTN5	317	A	Streptomyces toyocaensis (Strain: NRRL 15009)	55952	UP000028341	6315	Bacteria, Actinobacteria, Streptomycetales, Streptomycetaceae, Streptomyces
A0A081XTN6	331	A	Streptomyces toyocaensis (Strain: NRRL 15009)	55952	UP000028341	6315	Bacteria, Actinobacteria, Streptomycetales, Streptomycetaceae, Streptomyces
A0A081XUS9	324	A	Streptomyces toyocaensis (Strain: NRRL 15009)	55952	UP000028341	6315	Bacteria, Actinobacteria, Streptomycetales, Streptomycetaceae, Streptomyces
A0A081XVH4	323	A	Streptomyces toyocaensis (Strain: NRRL 15009)	55952	UP000028341	6315	Bacteria, Actinobacteria, Streptomycetales, Streptomycetaceae, Streptomyces
A0A081XW86	325	A	Streptomyces toyocaensis (Strain: NRRL 15009)	55952	UP000028341	6315	Bacteria, Actinobacteria, Streptomycetales, Streptomycetaceae, Streptomyces
A0A084H1S5	313	A	Bacillus indicus (Strain: DSM 16189)	246786	UP000028549	3781	Bacteria, Firmicutes, Bacilli, Bacillales, Bacillaceae, Bacillus
A0A084H470	320	A	Bacillus indicus (Strain: DSM 16189)	246786	UP000028549	3781	Bacteria, Firmicutes, Bacilli, Bacillales, Bacillaceae, Bacillus
A0A084IGY8	322	A	Salinisphaera hydrothermalis C41B8 (Strain: C41B8)	1304275	UP000028302	3807	Bacteria, Proteobacteria, Gammaproteobacteria, Salinisphaerales, Salinisphaeraceae, Salinisphaera
A0A084IIQ7	324	A	Salinisphaera hydrothermalis C41B8 (Strain: C41B8)	1304275	UP000028302	3807	Bacteria, Proteobacteria, Gammaproteobacteria, Salinisphaerales, Salinisphaeraceae, Salinisphaera
A0A084J9N8	298	A	Clostridium sulfidigenes (Strain: 113A)	318464	UP000028542	3148	Bacteria, Firmicutes, Clostridia, Clostridiales, Clostridiaceae, Clostridium
A0A084JNM0	320	A	[Clostridium] celerecrescens (Strain: 152B)	29354	UP000028525	4036	Bacteria, Firmicutes, Clostridia, Clostridiales, Lachnospiraceae
A0A085B8H5	318	A	Chryseobacterium sp. FH1 (Strain: FH1)	1233951	UP000028641	3367	Bacteria, Bacteroidetes, Flavobacteriia, Flavobacteriales, Flavobacteriaceae, Chryseobacterium
A0A085B9Q0	334	A	Chryseobacterium sp. FH1 (Strain: FH1)	1233951	UP000028641	3367	Bacteria, Bacteroidetes, Flavobacteriia, Flavobacteriales, Flavobacteriaceae, Chryseobacterium
A0A085HJP0	312	A	Leminorella grimontii ATCC 33999 = DSM 5078 (Strain: ATCC 33999)	1005999	UP000028624	3756	Bacteria, Proteobacteria, Gammaproteobacteria, Enterobacterales, Budviciaceae, Leminorella
A0A085LCD8	337	A	Cellulosimicrobium sp. MM (Strain: MM)	1523621	UP000028634	2081	Bacteria, Actinobacteria, Micrococcales, Promicromonosporaceae, Cellulosimicrobium
A0A085LE29	328	A	Cellulosimicrobium sp. MM (Strain: MM)	1523621	UP000028634	2081	Bacteria, Actinobacteria, Micrococcales, Promicromonosporaceae, Cellulosimicrobium
A0A085LHB1	340	A	Cellulosimicrobium sp. MM (Strain: MM)	1523621	UP000028634	2081	Bacteria, Actinobacteria, Micrococcales, Promicromonosporaceae, Cellulosimicrobium
A0A085W041	330	A	Hyalangium minutum (Strain: DSM 14724)	394096	UP000028725	8967	Bacteria, Proteobacteria, Deltaproteobacteria, Myxococcales, Cystobacterineae, Archangiaceae, Hyalangium
A0A085W042	307	A	Hyalangium minutum (Strain: DSM 14724)	394096	UP000028725	8967	Bacteria, Proteobacteria, Deltaproteobacteria, Myxococcales, Cystobacterineae, Archangiaceae, Hyalangium
A0A085W320	351	A	Hyalangium minutum (Strain: DSM 14724)	394096	UP000028725	8967	Bacteria, Proteobacteria, Deltaproteobacteria, Myxococcales, Cystobacterineae, Archangiaceae, Hyalangium
A0A085WWY8	327	A	Hyalangium minutum (Strain: DSM 14724)	394096	UP000028725	8967	Bacteria, Proteobacteria, Deltaproteobacteria, Myxococcales, Cystobacterineae, Archangiaceae, Hyalangium
A0A085YZ20	339	A	Chryseobacterium formosense (Strain: LMG 24722)	236814	UP000028713	3694	Bacteria, Bacteroidetes, Flavobacteriia, Flavobacteriales, Flavobacteriaceae, Chryseobacterium
A0A085Z143	316	A	Chryseobacterium formosense (Strain: LMG 24722)	236814	UP000028713	3694	Bacteria, Bacteroidetes, Flavobacteriia, Flavobacteriales, Flavobacteriaceae, Chryseobacterium
A0A085Z2A6	306	A	Chryseobacterium formosense (Strain: LMG 24722)	236814	UP000028713	3694	Bacteria, Bacteroidetes, Flavobacteriia, Flavobacteriales, Flavobacteriaceae, Chryseobacterium
A0A085ZHL1	317	A	Chryseobacterium luteum (Strain: DSM 18605)	421531	UP000028703	4032	Bacteria, Bacteroidetes, Flavobacteriia, Flavobacteriales, Flavobacteriaceae, Chryseobacterium
A0A085ZJV8	318	A	Flavobacterium reichenbachii (Strain: LMG 25512)	362418	UP000028715	4494	Bacteria, Bacteroidetes, Flavobacteriia, Flavobacteriales, Flavobacteriaceae, Flavobacterium
A0A085ZKU5	306	A	Flavobacterium reichenbachii (Strain: LMG 25512)	362418	UP000028715	4494	Bacteria, Bacteroidetes, Flavobacteriia, Flavobacteriales, Flavobacteriaceae, Flavobacterium
A0A085ZLT8	337	A	Flavobacterium reichenbachii (Strain: LMG 25512)	362418	UP000028715	4494	Bacteria, Bacteroidetes, Flavobacteriia, Flavobacteriales, Flavobacteriaceae, Flavobacterium
A0A085ZT90	339	A	Chryseobacterium luteum (Strain: DSM 18605)	421531	UP000028703	4032	Bacteria, Bacteroidetes, Flavobacteriia, Flavobacteriales, Flavobacteriaceae, Chryseobacterium
A0A085ZX76	306	A	Chryseobacterium luteum (Strain: DSM 18605)	421531	UP000028703	4032	Bacteria, Bacteroidetes, Flavobacteriia, Flavobacteriales, Flavobacteriaceae, Chryseobacterium
A0A086A8P2	339	A	Chryseobacterium soli (Strain: DSM 19298)	445961	UP000028705	4064	Bacteria, Bacteroidetes, Flavobacteriia, Flavobacteriales, Flavobacteriaceae, Chryseobacterium
A0A086A9Q6	316	A	Chryseobacterium soli (Strain: DSM 19298)	445961	UP000028705	4064	Bacteria, Bacteroidetes, Flavobacteriia, Flavobacteriales, Flavobacteriaceae, Chryseobacterium
A0A086ABR2	306	A	Chryseobacterium soli (Strain: DSM 19298)	445961	UP000028705	4064	Bacteria, Bacteroidetes, Flavobacteriia, Flavobacteriales, Flavobacteriaceae, Chryseobacterium
A0A086B716	316	A	Chryseobacterium piperi (Strain: CTM)	558152	UP000028709	3502	Bacteria, Bacteroidetes, Flavobacteriia, Flavobacteriales, Flavobacteriaceae, Chryseobacterium
A0A086BJD7	337	A	Chryseobacterium piperi (Strain: CTM)	558152	UP000028709	3502	Bacteria, Bacteroidetes, Flavobacteriia, Flavobacteriales, Flavobacteriaceae, Chryseobacterium
A0A086BN74	306	A	Chryseobacterium piperi (Strain: CTM)	558152	UP000028709	3502	Bacteria, Bacteroidetes, Flavobacteriia, Flavobacteriales, Flavobacteriaceae, Chryseobacterium
A0A086DVA8	314	A	Cryobacterium sp. MLB-32 (Strain: MLB-32)	1529318	UP000028923	3198	Bacteria, Actinobacteria, Micrococcales, Microbacteriaceae, Cryobacterium
A0A086DVU0	316	A	Cryobacterium sp. MLB-32 (Strain: MLB-32)	1529318	UP000028923	3198	Bacteria, Actinobacteria, Micrococcales, Microbacteriaceae, Cryobacterium
A0A086DXA4	329	A	Cryobacterium sp. MLB-32 (Strain: MLB-32)	1529318	UP000028923	3198	Bacteria, Actinobacteria, Micrococcales, Microbacteriaceae, Cryobacterium
A0A086E2X5	325	A	Cryobacterium sp. MLB-32 (Strain: MLB-32)	1529318	UP000028923	3198	Bacteria, Actinobacteria, Micrococcales, Microbacteriaceae, Cryobacterium
A0A086E2X6	334	A	Cryobacterium sp. MLB-32 (Strain: MLB-32)	1529318	UP000028923	3198	Bacteria, Actinobacteria, Micrococcales, Microbacteriaceae, Cryobacterium
A0A086N1M0	323	A	Streptomyces luteus (Strain: TRM45540)	1915400	UP000029095	6324	Bacteria, Actinobacteria, Streptomycetales, Streptomycetaceae, Streptomyces
A0A086N2K0	322	A	Streptomyces luteus (Strain: TRM45540)	1915400	UP000029095	6324	Bacteria, Actinobacteria, Streptomycetales, Streptomycetaceae, Streptomyces
A0A086N3E8	326	A	Streptomyces luteus (Strain: TRM45540)	1915400	UP000029095	6324	Bacteria, Actinobacteria, Streptomycetales, Streptomycetaceae, Streptomyces
A0A086N419	333	A	Streptomyces luteus (Strain: TRM45540)	1915400	UP000029095	6324	Bacteria, Actinobacteria, Streptomycetales, Streptomycetaceae, Streptomyces
A0A086N5J6	317	A	Streptomyces luteus (Strain: TRM45540)	1915400	UP000029095	6324	Bacteria, Actinobacteria, Streptomycetales, Streptomycetaceae, Streptomyces
A0A086N5J7	348	A	Streptomyces luteus (Strain: TRM45540)	1915400	UP000029095	6324	Bacteria, Actinobacteria, Streptomycetales, Streptomycetaceae, Streptomyces
A0A086N853	340	A	Streptomyces luteus (Strain: TRM45540)	1915400	UP000029095	6324	Bacteria, Actinobacteria, Streptomycetales, Streptomycetaceae, Streptomyces
A0A086WCA1	345	A	Massilia sp. BSC265 (Strain: BSC265)	1549812	UP000028843	4034	Bacteria, Proteobacteria, Betaproteobacteria, Burkholderiales, Oxalobacteraceae, Massilia
A0A086WEW8	335	A	Massilia sp. BSC265 (Strain: BSC265)	1549812	UP000028843	4034	Bacteria, Proteobacteria, Betaproteobacteria, Burkholderiales, Oxalobacteraceae, Massilia
A0A087A034	349	A	Bifidobacterium biavatii DSM 23969 (Strain: DSM 23969)	1437608	UP000029108	2557	Bacteria, Actinobacteria, Bifidobacteriales, Bifidobacteriaceae, Bifidobacterium
A0A087A9G7	348	A	Bifidobacterium callitrichos DSM 23973 (Strain: DSM 23973)	1437609	UP000029072	2362	Bacteria, Actinobacteria, Bifidobacteriales, Bifidobacteriaceae, Bifidobacterium
A0A087ARA0	352	A	Bifidobacterium gallinarum (Strain: LMG 11586)	78344	UP000029046	1652	Bacteria, Actinobacteria, Bifidobacteriales, Bifidobacteriaceae, Bifidobacterium
A0A087CNY1	351	A	Bifidobacterium reuteri DSM 23975 (Strain: DSM 23975)	1437610	UP000028984	2149	Bacteria, Actinobacteria, Bifidobacteriales, Bifidobacteriaceae, Bifidobacterium
A0A087D9Q0	360	A	Bifidobacterium saguini DSM 23967 (Strain: DSM 23967)	1437607	UP000029066	2321	Bacteria, Actinobacteria, Bifidobacteriales, Bifidobacteriaceae, Bifidobacterium
A0A087DHC6	403	A	Bifidobacterium stellenboschense (Strain: DSM 23968)	762211	UP000029004	2202	Bacteria, Actinobacteria, Bifidobacteriales, Bifidobacteriaceae, Bifidobacterium
A0A087MJ46	324	A	Arenimonas donghaensis DSM 18148 = HO3-R19 (Strain: HO3-R19)	1121014	UP000029085	2685	Bacteria, Proteobacteria, Gammaproteobacteria, Xanthomonadales, Xanthomonadaceae, Arenimonas
A0A087N2J9	322	A	Lysinibacillus sp. BF-4 (Strain: BF-4)	1473546	UP000029097	2407	Bacteria, Firmicutes, Bacilli, Bacillales, Bacillaceae, Lysinibacillus
A0A088F101	319	A	Sphingobacterium sp. ML3W (Strain: ML3W)	1538644	UP000028992	4058	Bacteria, Bacteroidetes, Sphingobacteriia, Sphingobacteriales, Sphingobacteriaceae, Sphingobacterium
A0A089HKD7	320	A	Paenibacillus durus (Paenibacillus azotofixans) (Strain: DSM 1735)	44251	UP000029409	4626	Bacteria, Firmicutes, Bacilli, Bacillales, Paenibacillaceae, Paenibacillus
A0A089HM27	320	A	Paenibacillus durus (Paenibacillus azotofixans) (Strain: DSM 1735)	44251	UP000029409	4626	Bacteria, Firmicutes, Bacilli, Bacillales, Paenibacillaceae, Paenibacillus
A0A089HM94	317	A	Paenibacillus durus (Paenibacillus azotofixans) (Strain: DSM 1735)	44251	UP000029409	4626	Bacteria, Firmicutes, Bacilli, Bacillales, Paenibacillaceae, Paenibacillus
A0A089HPW6	319	A	Paenibacillus durus (Paenibacillus azotofixans) (Strain: DSM 1735)	44251	UP000029409	4626	Bacteria, Firmicutes, Bacilli, Bacillales, Paenibacillaceae, Paenibacillus
A0A089HRW3	316	A	Paenibacillus durus (Paenibacillus azotofixans) (Strain: DSM 1735)	44251	UP000029409	4626	Bacteria, Firmicutes, Bacilli, Bacillales, Paenibacillaceae, Paenibacillus
A0A089HS24	329	A	Paenibacillus durus (Paenibacillus azotofixans) (Strain: DSM 1735)	44251	UP000029409	4626	Bacteria, Firmicutes, Bacilli, Bacillales, Paenibacillaceae, Paenibacillus
A0A089HVW9	321	A	Paenibacillus sp. FSL H7-0357 (Strain: FSL H7-0357)	1536774	UP000029508	6100	Bacteria, Firmicutes, Bacilli, Bacillales, Paenibacillaceae, Paenibacillus
A0A089HWS6	319	A	Paenibacillus sp. FSL H7-0357 (Strain: FSL H7-0357)	1536774	UP000029508	6100	Bacteria, Firmicutes, Bacilli, Bacillales, Paenibacillaceae, Paenibacillus
A0A089HZ37	302	A	Paenibacillus sp. FSL H7-0357 (Strain: FSL H7-0357)	1536774	UP000029508	6100	Bacteria, Firmicutes, Bacilli, Bacillales, Paenibacillaceae, Paenibacillus
A0A089HZM8	310	A	Paenibacillus sp. FSL H7-0357 (Strain: FSL H7-0357)	1536774	UP000029508	6100	Bacteria, Firmicutes, Bacilli, Bacillales, Paenibacillaceae, Paenibacillus
A0A089I057	317	A	Paenibacillus sp. FSL H7-0357 (Strain: FSL H7-0357)	1536774	UP000029508	6100	Bacteria, Firmicutes, Bacilli, Bacillales, Paenibacillaceae, Paenibacillus
A0A089I0X4	318	A	Paenibacillus sp. FSL H7-0357 (Strain: FSL H7-0357)	1536774	UP000029508	6100	Bacteria, Firmicutes, Bacilli, Bacillales, Paenibacillaceae, Paenibacillus
A0A089I7V0	318	A	Paenibacillus sp. FSL H7-0357 (Strain: FSL H7-0357)	1536774	UP000029508	6100	Bacteria, Firmicutes, Bacilli, Bacillales, Paenibacillaceae, Paenibacillus
A0A089I8W0	316	A	Paenibacillus sp. FSL H7-0357 (Strain: FSL H7-0357)	1536774	UP000029508	6100	Bacteria, Firmicutes, Bacilli, Bacillales, Paenibacillaceae, Paenibacillus
A0A089IAA8	315	A	Paenibacillus sp. FSL H7-0357 (Strain: FSL H7-0357)	1536774	UP000029508	6100	Bacteria, Firmicutes, Bacilli, Bacillales, Paenibacillaceae, Paenibacillus
A0A089IAF0	323	A	Paenibacillus sp. FSL H7-0357 (Strain: FSL H7-0357)	1536774	UP000029508	6100	Bacteria, Firmicutes, Bacilli, Bacillales, Paenibacillaceae, Paenibacillus
A0A089ID41	321	A	Paenibacillus sp. FSL H7-0737 (Strain: FSL H7-0737)	1536775	UP000029519	5383	Bacteria, Firmicutes, Bacilli, Bacillales, Paenibacillaceae, Paenibacillus
A0A089IDE3	318	A	Paenibacillus sp. FSL H7-0737 (Strain: FSL H7-0737)	1536775	UP000029519	5383	Bacteria, Firmicutes, Bacilli, Bacillales, Paenibacillaceae, Paenibacillus
A0A089IHF8	316	A	Paenibacillus sp. FSL H7-0737 (Strain: FSL H7-0737)	1536775	UP000029519	5383	Bacteria, Firmicutes, Bacilli, Bacillales, Paenibacillaceae, Paenibacillus
A0A089IIQ5	303	A	Paenibacillus sp. FSL H7-0737 (Strain: FSL H7-0737)	1536775	UP000029519	5383	Bacteria, Firmicutes, Bacilli, Bacillales, Paenibacillaceae, Paenibacillus
A0A089IIV0	321	A	Paenibacillus sp. FSL H7-0737 (Strain: FSL H7-0737)	1536775	UP000029519	5383	Bacteria, Firmicutes, Bacilli, Bacillales, Paenibacillaceae, Paenibacillus
A0A089INB8	303	A	Paenibacillus sp. FSL H7-0737 (Strain: FSL H7-0737)	1536775	UP000029519	5383	Bacteria, Firmicutes, Bacilli, Bacillales, Paenibacillaceae, Paenibacillus
A0A089INZ1	318	A	Paenibacillus sp. FSL H7-0737 (Strain: FSL H7-0737)	1536775	UP000029519	5383	Bacteria, Firmicutes, Bacilli, Bacillales, Paenibacillaceae, Paenibacillus
A0A089ISD1	315	A	Paenibacillus sp. FSL H7-0737 (Strain: FSL H7-0737)	1536775	UP000029519	5383	Bacteria, Firmicutes, Bacilli, Bacillales, Paenibacillaceae, Paenibacillus
A0A089JBM6	303	A	Paenibacillus sp. FSL H7-0357 (Strain: FSL H7-0357)	1536774	UP000029508	6100	Bacteria, Firmicutes, Bacilli, Bacillales, Paenibacillaceae, Paenibacillus
A0A089JEA6	327	A	Paenibacillus sp. FSL H7-0357 (Strain: FSL H7-0357)	1536774	UP000029508	6100	Bacteria, Firmicutes, Bacilli, Bacillales, Paenibacillaceae, Paenibacillus
A0A089JRI8	316	A	Paenibacillus sp. FSL R5-0912 (Strain: FSL R5-0912)	1536771	UP000029512	5837	Bacteria, Firmicutes, Bacilli, Bacillales, Paenibacillaceae, Paenibacillus
A0A089JS46	319	A	Paenibacillus sp. FSL R5-0912 (Strain: FSL R5-0912)	1536771	UP000029512	5837	Bacteria, Firmicutes, Bacilli, Bacillales, Paenibacillaceae, Paenibacillus
A0A089JTP1	318	A	Paenibacillus sp. FSL H7-0737 (Strain: FSL H7-0737)	1536775	UP000029519	5383	Bacteria, Firmicutes, Bacilli, Bacillales, Paenibacillaceae, Paenibacillus
A0A089JU25	319	A	Paenibacillus sp. FSL R5-0912 (Strain: FSL R5-0912)	1536771	UP000029512	5837	Bacteria, Firmicutes, Bacilli, Bacillales, Paenibacillaceae, Paenibacillus
A0A089JVH3	321	A	Paenibacillus sp. FSL R5-0912 (Strain: FSL R5-0912)	1536771	UP000029512	5837	Bacteria, Firmicutes, Bacilli, Bacillales, Paenibacillaceae, Paenibacillus
A0A089JWY8	305	A	Paenibacillus sp. FSL R5-0912 (Strain: FSL R5-0912)	1536771	UP000029512	5837	Bacteria, Firmicutes, Bacilli, Bacillales, Paenibacillaceae, Paenibacillus
A0A089JYJ6	305	A	Paenibacillus sp. FSL R5-0912 (Strain: FSL R5-0912)	1536771	UP000029512	5837	Bacteria, Firmicutes, Bacilli, Bacillales, Paenibacillaceae, Paenibacillus
A0A089K0E0	318	A	Paenibacillus sp. FSL R5-0912 (Strain: FSL R5-0912)	1536771	UP000029512	5837	Bacteria, Firmicutes, Bacilli, Bacillales, Paenibacillaceae, Paenibacillus
A0A089K3N9	316	A	Paenibacillus sp. FSL R5-0912 (Strain: FSL R5-0912)	1536771	UP000029512	5837	Bacteria, Firmicutes, Bacilli, Bacillales, Paenibacillaceae, Paenibacillus
A0A089KP58	321	A	Paenibacillus sp. FSL R7-0331 (Strain: FSL R7-0331)	1536773	UP000029487	5436	Bacteria, Firmicutes, Bacilli, Bacillales, Paenibacillaceae, Paenibacillus
A0A089KS07	306	A	Paenibacillus sp. FSL R7-0331 (Strain: FSL R7-0331)	1536773	UP000029487	5436	Bacteria, Firmicutes, Bacilli, Bacillales, Paenibacillaceae, Paenibacillus
A0A089KT86	303	A	Paenibacillus sp. FSL R7-0331 (Strain: FSL R7-0331)	1536773	UP000029487	5436	Bacteria, Firmicutes, Bacilli, Bacillales, Paenibacillaceae, Paenibacillus
A0A089KTM1	333	A	Paenibacillus sp. FSL R7-0331 (Strain: FSL R7-0331)	1536773	UP000029487	5436	Bacteria, Firmicutes, Bacilli, Bacillales, Paenibacillaceae, Paenibacillus
A0A089KUG1	316	A	Paenibacillus sp. FSL R7-0331 (Strain: FSL R7-0331)	1536773	UP000029487	5436	Bacteria, Firmicutes, Bacilli, Bacillales, Paenibacillaceae, Paenibacillus
A0A089KV11	318	A	Paenibacillus sp. FSL R7-0331 (Strain: FSL R7-0331)	1536773	UP000029487	5436	Bacteria, Firmicutes, Bacilli, Bacillales, Paenibacillaceae, Paenibacillus
A0A089KVL1	319	A	Paenibacillus sp. FSL R7-0331 (Strain: FSL R7-0331)	1536773	UP000029487	5436	Bacteria, Firmicutes, Bacilli, Bacillales, Paenibacillaceae, Paenibacillus
A0A089L510	316	A	Paenibacillus sp. FSL R5-0912 (Strain: FSL R5-0912)	1536771	UP000029512	5837	Bacteria, Firmicutes, Bacilli, Bacillales, Paenibacillaceae, Paenibacillus
A0A089L8K6	306	A	Paenibacillus sp. FSL R7-0331 (Strain: FSL R7-0331)	1536773	UP000029487	5436	Bacteria, Firmicutes, Bacilli, Bacillales, Paenibacillaceae, Paenibacillus
A0A089LMQ8	303	A	Paenibacillus stellifer (Strain: DSM 14472)	169760	UP000029507	4417	Bacteria, Firmicutes, Bacilli, Bacillales, Paenibacillaceae, Paenibacillus
A0A089LNM7	316	A	Paenibacillus stellifer (Strain: DSM 14472)	169760	UP000029507	4417	Bacteria, Firmicutes, Bacilli, Bacillales, Paenibacillaceae, Paenibacillus
A0A089LRG2	309	A	Paenibacillus stellifer (Strain: DSM 14472)	169760	UP000029507	4417	Bacteria, Firmicutes, Bacilli, Bacillales, Paenibacillaceae, Paenibacillus
A0A089LSJ6	306	A	Paenibacillus stellifer (Strain: DSM 14472)	169760	UP000029507	4417	Bacteria, Firmicutes, Bacilli, Bacillales, Paenibacillaceae, Paenibacillus
A0A089LT43	315	A	Paenibacillus stellifer (Strain: DSM 14472)	169760	UP000029507	4417	Bacteria, Firmicutes, Bacilli, Bacillales, Paenibacillaceae, Paenibacillus
A0A089LTI5	318	A	Paenibacillus stellifer (Strain: DSM 14472)	169760	UP000029507	4417	Bacteria, Firmicutes, Bacilli, Bacillales, Paenibacillaceae, Paenibacillus
A0A089LTK4	318	A	Paenibacillus stellifer (Strain: DSM 14472)	169760	UP000029507	4417	Bacteria, Firmicutes, Bacilli, Bacillales, Paenibacillaceae, Paenibacillus
A0A089LTL2	320	A	Paenibacillus stellifer (Strain: DSM 14472)	169760	UP000029507	4417	Bacteria, Firmicutes, Bacilli, Bacillales, Paenibacillaceae, Paenibacillus
A0A089M094	317	A	Paenibacillus stellifer (Strain: DSM 14472)	169760	UP000029507	4417	Bacteria, Firmicutes, Bacilli, Bacillales, Paenibacillaceae, Paenibacillus
A0A089M1I0	320	A	Paenibacillus sp. FSL R7-0331 (Strain: FSL R7-0331)	1536773	UP000029487	5436	Bacteria, Firmicutes, Bacilli, Bacillales, Paenibacillaceae, Paenibacillus
A0A089M1Q3	316	A	Paenibacillus sp. FSL R7-0331 (Strain: FSL R7-0331)	1536773	UP000029487	5436	Bacteria, Firmicutes, Bacilli, Bacillales, Paenibacillaceae, Paenibacillus
A0A089M932	310	A	Paenibacillus sp. FSL R7-0331 (Strain: FSL R7-0331)	1536773	UP000029487	5436	Bacteria, Firmicutes, Bacilli, Bacillales, Paenibacillaceae, Paenibacillus
A0A089N2U9	317	A	Paenibacillus stellifer (Strain: DSM 14472)	169760	UP000029507	4417	Bacteria, Firmicutes, Bacilli, Bacillales, Paenibacillaceae, Paenibacillus
A0A089N7A1	321	A	Paenibacillus stellifer (Strain: DSM 14472)	169760	UP000029507	4417	Bacteria, Firmicutes, Bacilli, Bacillales, Paenibacillaceae, Paenibacillus
A0A089X0W5	343	A	Streptomyces glaucescens (Strain: DSM 40922 / GLA.O)	1907	UP000029482	6550	Bacteria, Actinobacteria, Streptomycetales, Streptomycetaceae, Streptomyces
A0A089X2S6	325	A	Streptomyces glaucescens (Strain: DSM 40922 / GLA.O)	1907	UP000029482	6550	Bacteria, Actinobacteria, Streptomycetales, Streptomycetaceae, Streptomyces
A0A089X4X6	321	A	Streptomyces glaucescens (Strain: DSM 40922 / GLA.O)	1907	UP000029482	6550	Bacteria, Actinobacteria, Streptomycetales, Streptomycetaceae, Streptomyces
A0A089XD80	323	A	Streptomyces glaucescens (Strain: DSM 40922 / GLA.O)	1907	UP000029482	6550	Bacteria, Actinobacteria, Streptomycetales, Streptomycetaceae, Streptomyces
A0A089XFG2	321	A	Streptomyces glaucescens (Strain: DSM 40922 / GLA.O)	1907	UP000029482	6550	Bacteria, Actinobacteria, Streptomycetales, Streptomycetaceae, Streptomyces
A0A089XGL0	329	A	Streptomyces glaucescens (Strain: DSM 40922 / GLA.O)	1907	UP000029482	6550	Bacteria, Actinobacteria, Streptomycetales, Streptomycetaceae, Streptomyces
A0A089YWL9	328	A	Streptomyces glaucescens (Strain: DSM 40922 / GLA.O)	1907	UP000029482	6550	Bacteria, Actinobacteria, Streptomycetales, Streptomycetaceae, Streptomyces
A0A089Z971	321	A	Streptomyces glaucescens (Strain: DSM 40922 / GLA.O)	1907	UP000029482	6550	Bacteria, Actinobacteria, Streptomycetales, Streptomycetaceae, Streptomyces
A0A090I901	293	A	Moritella viscosa	80854	UP000032438	4219	Bacteria, Proteobacteria, Gammaproteobacteria, Alteromonadales, Moritellaceae, Moritella
A0A090IHW6	293	A	Moritella viscosa	80854	UP000032438	4219	Bacteria, Proteobacteria, Gammaproteobacteria, Alteromonadales, Moritellaceae, Moritella
A0A090IN19	293	A	Moritella viscosa	80854	UP000032438	4219	Bacteria, Proteobacteria, Gammaproteobacteria, Alteromonadales, Moritellaceae, Moritella
A0A090KIW5	338	A	uncultured bacterium	77133	UP000041370	1290	Bacteria, environmental samples
A0A090KQG1	316	A	Bacillus thermoamylovorans	35841	UP000040576	3440	Bacteria, Firmicutes, Bacilli, Bacillales, Bacillaceae, Bacillus
A0A090VNY9	301	A	Pseudescherichia vulneris NBRC 102420 (Strain: NBRC 102420)	1115515	UP000029462	4196	Bacteria, Proteobacteria, Gammaproteobacteria, Enterobacterales, Enterobacteriaceae, Pseudescherichia
A0A090VUD4	343	A	Jejuia pallidilutea (Strain: JCM 19538)	504487	UP000030184	3326	Bacteria, Bacteroidetes, Flavobacteriia, Flavobacteriales, Flavobacteriaceae, Jejuia
A0A090Y7S3	371	A	Paenibacillus macerans (Bacillus macerans) (Strain: 8244)	44252	UP000029278	6551	Bacteria, Firmicutes, Bacilli, Bacillales, Paenibacillaceae, Paenibacillus
A0A090YJJ8	340	A	Paenibacillus macerans (Bacillus macerans) (Strain: 8244)	44252	UP000029278	6551	Bacteria, Firmicutes, Bacilli, Bacillales, Paenibacillaceae, Paenibacillus
A0A090YQM9	318	A	Paenibacillus macerans (Bacillus macerans) (Strain: 8244)	44252	UP000029278	6551	Bacteria, Firmicutes, Bacilli, Bacillales, Paenibacillaceae, Paenibacillus
A0A090Z6S3	307	A	Paenibacillus macerans (Bacillus macerans) (Strain: 8244)	44252	UP000029278	6551	Bacteria, Firmicutes, Bacilli, Bacillales, Paenibacillaceae, Paenibacillus
A0A090ZBH8	314	A	Paenibacillus macerans (Bacillus macerans) (Strain: 8244)	44252	UP000029278	6551	Bacteria, Firmicutes, Bacilli, Bacillales, Paenibacillaceae, Paenibacillus
A0A090ZC62	315	A	Paenibacillus macerans (Bacillus macerans) (Strain: 8244)	44252	UP000029278	6551	Bacteria, Firmicutes, Bacilli, Bacillales, Paenibacillaceae, Paenibacillus
A0A090ZD16	304	A	Paenibacillus macerans (Bacillus macerans) (Strain: 8244)	44252	UP000029278	6551	Bacteria, Firmicutes, Bacilli, Bacillales, Paenibacillaceae, Paenibacillus
A0A090ZE14	322	A	Paenibacillus macerans (Bacillus macerans) (Strain: 8244)	44252	UP000029278	6551	Bacteria, Firmicutes, Bacilli, Bacillales, Paenibacillaceae, Paenibacillus
A0A090ZH24	303	A	Paenibacillus macerans (Bacillus macerans) (Strain: 8244)	44252	UP000029278	6551	Bacteria, Firmicutes, Bacilli, Bacillales, Paenibacillaceae, Paenibacillus
A0A090ZJV5	318	A	Paenibacillus macerans (Bacillus macerans) (Strain: 8244)	44252	UP000029278	6551	Bacteria, Firmicutes, Bacilli, Bacillales, Paenibacillaceae, Paenibacillus
A0A090ZM25	313	A	Paenibacillus macerans (Bacillus macerans) (Strain: 8244)	44252	UP000029278	6551	Bacteria, Firmicutes, Bacilli, Bacillales, Paenibacillaceae, Paenibacillus
A0A091ARX1	322	A	Arenimonas malthae CC-JY-1 (Strain: CC-JY-1)	1384054	UP000029392	2861	Bacteria, Proteobacteria, Gammaproteobacteria, Xanthomonadales, Xanthomonadaceae, Arenimonas
A0A091AZI9	326	A	Arenimonas oryziterrae DSM 21050 = YC6267 (Strain: YC6267)	1121015	UP000029385	2897	Bacteria, Proteobacteria, Gammaproteobacteria, Xanthomonadales, Xanthomonadaceae, Arenimonas
A0A091B035	334	A	Arenimonas metalli CF5-1 (Strain: CF5-1)	1384056	UP000029393	2775	Bacteria, Proteobacteria, Gammaproteobacteria, Xanthomonadales, Xanthomonadaceae, Arenimonas
A0A091B712	322	A	Arenimonas metalli CF5-1 (Strain: CF5-1)	1384056	UP000029393	2775	Bacteria, Proteobacteria, Gammaproteobacteria, Xanthomonadales, Xanthomonadaceae, Arenimonas
A0A091BGV3	328	A	Arenimonas composti TR7-09 = DSM 18010 (Strain: TR7-09)	1121013	UP000029391	2849	Bacteria, Proteobacteria, Gammaproteobacteria, Xanthomonadales, Xanthomonadaceae, Arenimonas
A0A094JAE3	299	A	Shewanella mangrovi (Strain: YQH10)	1515746	UP000029264	3384	Bacteria, Proteobacteria, Gammaproteobacteria, Alteromonadales, Shewanellaceae, Shewanella
A0A094JQD2	316	A	Thermoactinomyces sp. Gus2-1 (Strain: Gus2-1)	1535750	UP000029276	2313	Bacteria, Firmicutes, Bacilli, Bacillales, Thermoactinomycetaceae, Thermoactinomyces
A0A095CSB5	327	A	Rhodovulum sp. NI22 (Strain: NI22)	1469613	UP000029524	3439	Bacteria, Proteobacteria, Alphaproteobacteria, Rhodobacterales, Rhodobacteraceae, Rhodovulum
A0A095D8W6	319	A	Sphingopyxis sp. LC81 (Strain: LC81)	1502850	UP000029574	4110	Bacteria, Proteobacteria, Alphaproteobacteria, Sphingomonadales, Sphingomonadaceae, Sphingopyxis
A0A095SRA3	321	A	Flavobacterium aquatile LMG 4008 = ATCC 11947 (Strain: LMG 4008)	1453498	UP000029554	2995	Bacteria, Bacteroidetes, Flavobacteriia, Flavobacteriales, Flavobacteriaceae, Flavobacterium
A0A095VN46	295	A	Pseudohaliea rubra DSM 19751 (Strain: DSM 19751)	1265313	UP000029640	2860	Bacteria, Proteobacteria, Gammaproteobacteria, Cellvibrionales, Halieaceae, Pseudohaliea
A0A095WP03	321	A	Actinomyces sp. S6-Spd3 (Strain: S6-Spd3)	1284680	UP000029604	1762	Bacteria, Actinobacteria, Actinomycetales, Actinomycetaceae, Actinomyces
A0A095WX73	296	A	Actinomyces sp. S4-C9 (Strain: S4-C9)	1219581	UP000035029	1447	Bacteria, Actinobacteria, Actinomycetales, Actinomycetaceae, Actinomyces
A0A095XW82	344	A	Prevotella sp. S7-1-8 (Strain: S7-1-8)	1284775	UP000029597	2240	Bacteria, Bacteroidetes, Bacteroidia, Bacteroidales, Prevotellaceae, Prevotella
A0A095XY94	305	A	Actinomyces sp. S6-Spd3 (Strain: S6-Spd3)	1284680	UP000029604	1762	Bacteria, Actinobacteria, Actinomycetales, Actinomycetaceae, Actinomyces
A0A095Y5Y6	310	A	Actinomyces sp. S4-C9 (Strain: S4-C9)	1219581	UP000035029	1447	Bacteria, Actinobacteria, Actinomycetales, Actinomycetaceae, Actinomyces
A0A095YDM7	323	A	Pseudoglutamicibacter albus DNF00011 (Strain: DNF00011)	1401063	UP000053528	1446	Bacteria, Actinobacteria, Micrococcales, Micrococcaceae, Pseudoglutamicibacter
A0A095YMU5	312	A	Corynebacterium tuscaniense DNF00037 (Strain: DNF00037)	1401064	UP000029569	1792	Bacteria, Actinobacteria, Corynebacteriales, Corynebacteriaceae, Corynebacterium
A0A095YNU5	310	A	Corynebacterium tuscaniense DNF00037 (Strain: DNF00037)	1401064	UP000029569	1792	Bacteria, Actinobacteria, Corynebacteriales, Corynebacteriaceae, Corynebacterium
A0A095ZD15	328	A	Arcanobacterium sp. S3PF19 (Strain: S3PF19)	1219585	UP000054502	1003	Bacteria, Actinobacteria, Actinomycetales, Actinomycetaceae, Arcanobacterium
A0A095ZEV5	314	A	Prevotella buccalis DNF00853 (Strain: DNF00853)	1401074	UP000029556	2225	Bacteria, Bacteroidetes, Bacteroidia, Bacteroidales, Prevotellaceae, Prevotella
A0A096BT53	314	A	Prevotella buccalis DNF00853 (Strain: DNF00853)	1401074	UP000029556	2225	Bacteria, Bacteroidetes, Bacteroidia, Bacteroidales, Prevotellaceae, Prevotella
A0A096CSJ8	299	A	Caloranaerobacter azorensis H53214 (Strain: H53214)	1156417	UP000029622	2148	Bacteria, Firmicutes, Clostridia, Clostridiales, Clostridiaceae, Caloranaerobacter
A0A097IG12	312	A	Corynebacterium doosanense CAU 212 = DSM 45436 (Strain: CAU 212)	558173	UP000029914	2476	Bacteria, Actinobacteria, Corynebacteriales, Corynebacteriaceae, Corynebacterium
A0A097IG25	302	A	Corynebacterium doosanense CAU 212 = DSM 45436 (Strain: CAU 212)	558173	UP000029914	2476	Bacteria, Actinobacteria, Corynebacteriales, Corynebacteriaceae, Corynebacterium
A0A097II90	315	A	Corynebacterium doosanense CAU 212 = DSM 45436 (Strain: CAU 212)	558173	UP000029914	2476	Bacteria, Actinobacteria, Corynebacteriales, Corynebacteriaceae, Corynebacterium
A0A098BXN1	334	A	Fermentimonas caenicola (Strain: ING2-E5B)	1562970	UP000032417	2391	Bacteria, Bacteroidetes, Bacteroidia, Bacteroidales, Porphyromonadaceae, Fermentimonas
A0A098C2W4	300	A	Fermentimonas caenicola (Strain: ING2-E5B)	1562970	UP000032417	2391	Bacteria, Bacteroidetes, Bacteroidia, Bacteroidales, Porphyromonadaceae, Fermentimonas
A0A098EYZ0	311	A	Bacillus sp. B-jedd (Strain: B-jedd)	1476857	UP000042335	4594	Bacteria, Firmicutes, Bacilli, Bacillales, Bacillaceae, Bacillus
A0A098L9V0	337	A	Sporocytophaga myxococcoides (Strain: PG-01)	153721	UP000030185	5042	Bacteria, Bacteroidetes, Cytophagia, Cytophagales, Cytophagaceae, Sporocytophaga
A0A098LLE4	291	A	Sporocytophaga myxococcoides (Strain: PG-01)	153721	UP000030185	5042	Bacteria, Bacteroidetes, Cytophagia, Cytophagales, Cytophagaceae, Sporocytophaga
A0A098M510	314	A	Paenibacillus wynnii (Strain: DSM 18334)	268407	UP000029734	4821	Bacteria, Firmicutes, Bacilli, Bacillales, Paenibacillaceae, Paenibacillus
A0A098M990	318	A	Paenibacillus wynnii (Strain: DSM 18334)	268407	UP000029734	4821	Bacteria, Firmicutes, Bacilli, Bacillales, Paenibacillaceae, Paenibacillus
A0A098MAV6	321	A	Paenibacillus wynnii (Strain: DSM 18334)	268407	UP000029734	4821	Bacteria, Firmicutes, Bacilli, Bacillales, Paenibacillaceae, Paenibacillus
A0A098MBH3	320	A	Paenibacillus wynnii (Strain: DSM 18334)	268407	UP000029734	4821	Bacteria, Firmicutes, Bacilli, Bacillales, Paenibacillaceae, Paenibacillus
A0A098MCA5	303	A	Paenibacillus wynnii (Strain: DSM 18334)	268407	UP000029734	4821	Bacteria, Firmicutes, Bacilli, Bacillales, Paenibacillaceae, Paenibacillus
A0A098MD14	312	A	Paenibacillus wynnii (Strain: DSM 18334)	268407	UP000029734	4821	Bacteria, Firmicutes, Bacilli, Bacillales, Paenibacillaceae, Paenibacillus
A0A098QZU5	315	A	Spirochaeta lutea (Strain: JC230)	1480694	UP000029692	2285	Bacteria, Spirochaetes, Spirochaetales, Spirochaetaceae, Spirochaeta
A0A098R022	314	A	Spirochaeta lutea (Strain: JC230)	1480694	UP000029692	2285	Bacteria, Spirochaetes, Spirochaetales, Spirochaetaceae, Spirochaeta
A0A098S563	322	A	Phaeodactylibacter xiamenensis (Strain: KD52)	1524460	UP000029736	5064	Bacteria, Bacteroidetes, Saprospiria, Saprospirales, Haliscomenobacteraceae, Phaeodactylibacter
A0A098SCU1	350	A	Phaeodactylibacter xiamenensis (Strain: KD52)	1524460	UP000029736	5064	Bacteria, Bacteroidetes, Saprospiria, Saprospirales, Haliscomenobacteraceae, Phaeodactylibacter
A0A098TL97	325	A	Neosynechococcus sphagnicola sy1 (Strain: CAUP A 1101)	1497020	UP000030170	2723	Bacteria, Cyanobacteria, Synechococcales, Leptolyngbyaceae, Neosynechococcus
A0A098UCI2	321	A	Massilia sp. JS1662 (Strain: JS1662)	1519190	UP000029701	5560	Bacteria, Proteobacteria, Betaproteobacteria, Burkholderiales, Oxalobacteraceae, Massilia
A0A098Y6Y8	320	A	Modestobacter caceresii (Strain: KNN45-2b)	1522368	UP000029713	3847	Bacteria, Actinobacteria, Geodermatophilales, Geodermatophilaceae, Modestobacter
A0A098YCK8	321	A	Modestobacter caceresii (Strain: KNN45-2b)	1522368	UP000029713	3847	Bacteria, Actinobacteria, Geodermatophilales, Geodermatophilaceae, Modestobacter
A0A098YDL6	325	A	Modestobacter caceresii (Strain: KNN45-2b)	1522368	UP000029713	3847	Bacteria, Actinobacteria, Geodermatophilales, Geodermatophilaceae, Modestobacter
A0A098YE32	315	A	Modestobacter caceresii (Strain: KNN45-2b)	1522368	UP000029713	3847	Bacteria, Actinobacteria, Geodermatophilales, Geodermatophilaceae, Modestobacter
A0A099B6I5	332	A	Helicobacter saguini (Strain: MIT 97-6194)	1548018	UP000029714	1956	Bacteria, Proteobacteria, Epsilonproteobacteria, Campylobacterales, Helicobacteraceae, Helicobacter
A0A099C0V5	301	A	Prevotella sp. S7 MS 2 (Strain: S7 MS 2)	1287488	UP000029732	2144	Bacteria, Bacteroidetes, Bacteroidia, Bacteroidales, Prevotellaceae, Prevotella
A0A099CRS8	327	A	Oleiagrimonas soli (Strain: 3.5X)	1543381	UP000029708	2676	Bacteria, Proteobacteria, Gammaproteobacteria, Xanthomonadales, Rhodanobacteraceae, Oleiagrimonas
A0A099D3Z0	329	A	Actinopolyspora erythraea (Strain: YIM90600)	414996	UP000029737	3972	Bacteria, Actinobacteria, Actinopolysporales, Actinopolysporaceae, Actinopolyspora
A0A099D5Z2	323	A	Actinopolyspora erythraea (Strain: YIM90600)	414996	UP000029737	3972	Bacteria, Actinobacteria, Actinopolysporales, Actinopolysporaceae, Actinopolyspora
A0A099D8U5	325	A	Actinopolyspora erythraea (Strain: YIM90600)	414996	UP000029737	3972	Bacteria, Actinobacteria, Actinopolysporales, Actinopolysporaceae, Actinopolyspora
A0A099EY91	333	A	Paracoccus sphaerophysae (Strain: HAMBI 3106)	690417	UP000029917	2819	Bacteria, Proteobacteria, Alphaproteobacteria, Rhodobacterales, Rhodobacteraceae, Paracoccus
A0A099J2N8	356	A	Cryobacterium roopkundense (Strain: RuG17)	1001240	UP000029864	3249	Bacteria, Actinobacteria, Micrococcales, Microbacteriaceae, Cryobacterium
A0A099J5E2	336	A	Cryobacterium roopkundense (Strain: RuG17)	1001240	UP000029864	3249	Bacteria, Actinobacteria, Micrococcales, Microbacteriaceae, Cryobacterium
A0A099KDA2	279	A	Thalassotalea sp. ND16A (Strain: ND16A)	1535422	UP000029848	3946	Bacteria, Proteobacteria, Gammaproteobacteria, Alteromonadales, Colwelliaceae, Thalassotalea
A0A099PCX0	319	A	Nitrincola sp. A-D6 (Strain: A-D6)	1545442	UP000029924	2517	Bacteria, Proteobacteria, Gammaproteobacteria, Oceanospirillales, Oceanospirillaceae, Nitrincola
A0A099RNX4	318	A	Clostridium sp. HMP27 (Strain: HMP27)	1487921	UP000030009	3451	Bacteria, Firmicutes, Clostridia, Clostridiales, Clostridiaceae, Clostridium
A0A099S3A6	321	A	Clostridium sp. HMP27 (Strain: HMP27)	1487921	UP000030009	3451	Bacteria, Firmicutes, Clostridia, Clostridiales, Clostridiaceae, Clostridium
A0A099SA39	310	A	Clostridium sp. HMP27 (Strain: HMP27)	1487921	UP000030009	3451	Bacteria, Firmicutes, Clostridia, Clostridiales, Clostridiaceae, Clostridium
A0A099SBL9	311	A	Clostridium sp. HMP27 (Strain: HMP27)	1487921	UP000030009	3451	Bacteria, Firmicutes, Clostridia, Clostridiales, Clostridiaceae, Clostridium
A0A099T777	330	A	Thalassobacter sp. 16PALIMAR09 (Strain: 16PALIMAR09)	1225651	UP000029829	3345	Bacteria, Proteobacteria, Alphaproteobacteria, Rhodobacterales, Rhodobacteraceae, Thalassobacter
A0A099VXZ8	302	A	Listeria booriae (Strain: FSL A5-0281)	1552123	UP000029844	3104	Bacteria, Firmicutes, Bacilli, Bacillales, Listeriaceae, Listeria
A0A099W0Q2	301	A	Listeriaceae bacterium FSL A5-0209 (Strain: FSL A5-0209)	1497679	UP000029855	3332	Bacteria, Firmicutes, Bacilli, Bacillales, Listeriaceae
A0A099W5W7	306	A	Listeria booriae (Strain: FSL A5-0281)	1552123	UP000029844	3104	Bacteria, Firmicutes, Bacilli, Bacillales, Listeriaceae, Listeria
A0A099WC00	306	A	Listeriaceae bacterium FSL A5-0209 (Strain: FSL A5-0209)	1497679	UP000029855	3332	Bacteria, Firmicutes, Bacilli, Bacillales, Listeriaceae
A0A0A0B518	335	A	Cellulomonas cellasea DSM 20118 (Strain: DSM 20118)	1408250	UP000029833	3560	Bacteria, Actinobacteria, Micrococcales, Cellulomonadaceae, Cellulomonas
A0A0A0B817	346	A	Cellulomonas cellasea DSM 20118 (Strain: DSM 20118)	1408250	UP000029833	3560	Bacteria, Actinobacteria, Micrococcales, Cellulomonadaceae, Cellulomonas
A0A0A0BAT1	316	A	Cellulomonas cellasea DSM 20118 (Strain: DSM 20118)	1408250	UP000029833	3560	Bacteria, Actinobacteria, Micrococcales, Cellulomonadaceae, Cellulomonas
A0A0A0BCD6	321	A	Cellulomonas cellasea DSM 20118 (Strain: DSM 20118)	1408250	UP000029833	3560	Bacteria, Actinobacteria, Micrococcales, Cellulomonadaceae, Cellulomonas
A0A0A0BCI2	359	A	Cellulomonas cellasea DSM 20118 (Strain: DSM 20118)	1408250	UP000029833	3560	Bacteria, Actinobacteria, Micrococcales, Cellulomonadaceae, Cellulomonas
A0A0A0BE40	332	A	Cellulomonas cellasea DSM 20118 (Strain: DSM 20118)	1408250	UP000029833	3560	Bacteria, Actinobacteria, Micrococcales, Cellulomonadaceae, Cellulomonas
A0A0A0BL64	271	A	Cellulomonas bogoriensis 69B4 = DSM 16987 (Strain: 69B4)	1386082	UP000054314	2898	Bacteria, Actinobacteria, Micrococcales, Cellulomonadaceae, Cellulomonas
A0A0A0BNJ9	328	A	Cellulomonas bogoriensis 69B4 = DSM 16987 (Strain: 69B4)	1386082	UP000054314	2898	Bacteria, Actinobacteria, Micrococcales, Cellulomonadaceae, Cellulomonas
A0A0A0BRU5	331	A	Cellulomonas carbonis T26 (Strain: T26)	947969	UP000029839	3407	Bacteria, Actinobacteria, Micrococcales, Cellulomonadaceae, Cellulomonas
A0A0A0BTI6	352	A	Cellulomonas carbonis T26 (Strain: T26)	947969	UP000029839	3407	Bacteria, Actinobacteria, Micrococcales, Cellulomonadaceae, Cellulomonas
A0A0A0BTI9	326	A	Cellulomonas carbonis T26 (Strain: T26)	947969	UP000029839	3407	Bacteria, Actinobacteria, Micrococcales, Cellulomonadaceae, Cellulomonas
A0A0A0BVM7	337	A	Cellulomonas carbonis T26 (Strain: T26)	947969	UP000029839	3407	Bacteria, Actinobacteria, Micrococcales, Cellulomonadaceae, Cellulomonas
A0A0A0BXB2	341	A	Cellulomonas bogoriensis 69B4 = DSM 16987 (Strain: 69B4)	1386082	UP000054314	2898	Bacteria, Actinobacteria, Micrococcales, Cellulomonadaceae, Cellulomonas
A0A0A0C0V1	327	A	Cellulomonas bogoriensis 69B4 = DSM 16987 (Strain: 69B4)	1386082	UP000054314	2898	Bacteria, Actinobacteria, Micrococcales, Cellulomonadaceae, Cellulomonas
A0A0A0C5V5	321	A	Actinotalea fermentans ATCC 43279 = JCM 9966 = DSM 3133 (Strain: DSM 3133)	862422	UP000029877	3375	Bacteria, Actinobacteria, Micrococcales, Cellulomonadaceae, Actinotalea
A0A0A0C994	323	A	Actinotalea fermentans ATCC 43279 = JCM 9966 = DSM 3133 (Strain: DSM 3133)	862422	UP000029877	3375	Bacteria, Actinobacteria, Micrococcales, Cellulomonadaceae, Actinotalea
A0A0A0C9K2	342	A	Actinotalea fermentans ATCC 43279 = JCM 9966 = DSM 3133 (Strain: DSM 3133)	862422	UP000029877	3375	Bacteria, Actinobacteria, Micrococcales, Cellulomonadaceae, Actinotalea
A0A0A0DID2	299	A	Streptococcus sinensis (Strain: HKU4)	176090	UP000030019	1992	Bacteria, Firmicutes, Bacilli, Lactobacillales, Streptococcaceae, Streptococcus
A0A0A0EQV0	325	A	Lysobacter concretionis Ko07 = DSM 16239 (Strain: Ko07)	1122185	UP000030017	2232	Bacteria, Proteobacteria, Gammaproteobacteria, Xanthomonadales, Xanthomonadaceae, Lysobacter
A0A0A0ER25	322	A	Lysobacter daejeonensis GH1-9 (Strain: GH1-9)	1385517	UP000029998	2570	Bacteria, Proteobacteria, Gammaproteobacteria, Xanthomonadales, Xanthomonadaceae, Lysobacter
A0A0A0EU11	325	A	Lysobacter arseniciresistens ZS79 (Strain: ZS79)	913325	UP000029989	2363	Bacteria, Proteobacteria, Gammaproteobacteria, Xanthomonadales, Xanthomonadaceae, Lysobacter
A0A0A0F1E3	313	A	Lysobacter arseniciresistens ZS79 (Strain: ZS79)	913325	UP000029989	2363	Bacteria, Proteobacteria, Gammaproteobacteria, Xanthomonadales, Xanthomonadaceae, Lysobacter
A0A0A0IZJ0	333	A	Knoellia flava TL1 (Strain: TL1)	1385518	UP000029990	3373	Bacteria, Actinobacteria, Micrococcales, Intrasporangiaceae, Knoellia
A0A0A0IZU7	329	A	Knoellia flava TL1 (Strain: TL1)	1385518	UP000029990	3373	Bacteria, Actinobacteria, Micrococcales, Intrasporangiaceae, Knoellia
A0A0A0J1H8	337	A	Knoellia sinensis KCTC 19936 (Strain: KCTC 19936)	1385520	UP000030002	3804	Bacteria, Actinobacteria, Micrococcales, Intrasporangiaceae, Knoellia
A0A0A0J1N6	334	A	Knoellia sinensis KCTC 19936 (Strain: KCTC 19936)	1385520	UP000030002	3804	Bacteria, Actinobacteria, Micrococcales, Intrasporangiaceae, Knoellia
A0A0A0J2A9	327	A	Knoellia sinensis KCTC 19936 (Strain: KCTC 19936)	1385520	UP000030002	3804	Bacteria, Actinobacteria, Micrococcales, Intrasporangiaceae, Knoellia
A0A0A0J2F4	322	A	Knoellia flava TL1 (Strain: TL1)	1385518	UP000029990	3373	Bacteria, Actinobacteria, Micrococcales, Intrasporangiaceae, Knoellia
A0A0A0J2P0	335	A	Knoellia sinensis KCTC 19936 (Strain: KCTC 19936)	1385520	UP000030002	3804	Bacteria, Actinobacteria, Micrococcales, Intrasporangiaceae, Knoellia
A0A0A0J3E7	316	A	Knoellia sinensis KCTC 19936 (Strain: KCTC 19936)	1385520	UP000030002	3804	Bacteria, Actinobacteria, Micrococcales, Intrasporangiaceae, Knoellia
A0A0A0J627	329	A	Knoellia sinensis KCTC 19936 (Strain: KCTC 19936)	1385520	UP000030002	3804	Bacteria, Actinobacteria, Micrococcales, Intrasporangiaceae, Knoellia
A0A0A0J798	323	A	Knoellia sinensis KCTC 19936 (Strain: KCTC 19936)	1385520	UP000030002	3804	Bacteria, Actinobacteria, Micrococcales, Intrasporangiaceae, Knoellia
A0A0A0JD75	325	A	Knoellia flava TL1 (Strain: TL1)	1385518	UP000029990	3373	Bacteria, Actinobacteria, Micrococcales, Intrasporangiaceae, Knoellia
A0A0A0JJC7	337	A	Knoellia subterranea KCTC 19937 (Strain: KCTC 19937)	1385521	UP000030011	3418	Bacteria, Actinobacteria, Micrococcales, Intrasporangiaceae, Knoellia
A0A0A0JK40	346	A	Knoellia subterranea KCTC 19937 (Strain: KCTC 19937)	1385521	UP000030011	3418	Bacteria, Actinobacteria, Micrococcales, Intrasporangiaceae, Knoellia
A0A0A0JKW4	325	A	Knoellia subterranea KCTC 19937 (Strain: KCTC 19937)	1385521	UP000030011	3418	Bacteria, Actinobacteria, Micrococcales, Intrasporangiaceae, Knoellia
A0A0A0JNF9	329	A	Knoellia subterranea KCTC 19937 (Strain: KCTC 19937)	1385521	UP000030011	3418	Bacteria, Actinobacteria, Micrococcales, Intrasporangiaceae, Knoellia
A0A0A0JNM4	338	A	Knoellia subterranea KCTC 19937 (Strain: KCTC 19937)	1385521	UP000030011	3418	Bacteria, Actinobacteria, Micrococcales, Intrasporangiaceae, Knoellia
A0A0A0JRJ6	323	A	Knoellia subterranea KCTC 19937 (Strain: KCTC 19937)	1385521	UP000030011	3418	Bacteria, Actinobacteria, Micrococcales, Intrasporangiaceae, Knoellia
A0A0A0JTG8	299	A	Knoellia aerolata DSM 18566 (Strain: DSM 18566)	1385519	UP000030013	3813	Bacteria, Actinobacteria, Micrococcales, Intrasporangiaceae, Knoellia
A0A0A0K3G4	323	A	Knoellia aerolata DSM 18566 (Strain: DSM 18566)	1385519	UP000030013	3813	Bacteria, Actinobacteria, Micrococcales, Intrasporangiaceae, Knoellia
A0A0A0K4U5	329	A	Knoellia aerolata DSM 18566 (Strain: DSM 18566)	1385519	UP000030013	3813	Bacteria, Actinobacteria, Micrococcales, Intrasporangiaceae, Knoellia
A0A0A0M8A7	325	A	Lysobacter defluvii IMMIB APB-9 = DSM 18482 (Strain: IMMIB APB-9)	1385515	UP000030003	2443	Bacteria, Proteobacteria, Gammaproteobacteria, Xanthomonadales, Xanthomonadaceae, Lysobacter
A0A0A0WZC8	302	A	Treponema sp. OMZ 838 (Strain: OMZ 838)	1539298	UP000030314	2218	Bacteria, Spirochaetes, Spirochaetales, Spirochaetaceae, Treponema
A0A0A0X0Z2	328	A	Treponema sp. OMZ 838 (Strain: OMZ 838)	1539298	UP000030314	2218	Bacteria, Spirochaetes, Spirochaetales, Spirochaetaceae, Treponema
A0A0A1DHI8	326	A	Nocardioides simplex (Arthrobacter simplex) (Strain: VKM Ac-2033D)	2045	UP000030300	5426	Bacteria, Actinobacteria, Propionibacteriales, Nocardioidaceae, Pimelobacter
A0A0A1DJF9	320	A	Nocardioides simplex (Arthrobacter simplex) (Strain: VKM Ac-2033D)	2045	UP000030300	5426	Bacteria, Actinobacteria, Propionibacteriales, Nocardioidaceae, Pimelobacter
A0A0A1DMG9	308	A	Nocardioides simplex (Arthrobacter simplex) (Strain: VKM Ac-2033D)	2045	UP000030300	5426	Bacteria, Actinobacteria, Propionibacteriales, Nocardioidaceae, Pimelobacter
A0A0A1DPT0	361	A	Nocardioides simplex (Arthrobacter simplex) (Strain: VKM Ac-2033D)	2045	UP000030300	5426	Bacteria, Actinobacteria, Propionibacteriales, Nocardioidaceae, Pimelobacter
A0A0A1DR67	344	A	Nocardioides simplex (Arthrobacter simplex) (Strain: VKM Ac-2033D)	2045	UP000030300	5426	Bacteria, Actinobacteria, Propionibacteriales, Nocardioidaceae, Pimelobacter
A0A0A1F473	316	A	Collimonas arenae (Strain: Cal35)	279058	UP000030302	5065	Bacteria, Proteobacteria, Betaproteobacteria, Burkholderiales, Oxalobacteraceae, Collimonas
A0A0A1FNW2	322	A	Mycobacterium sp. VKM Ac-1817D (Strain: VKM Ac-1817D)	1273687	UP000030340	6074	Bacteria, Actinobacteria, Corynebacteriales, Mycobacteriaceae, Mycobacterium
A0A0A1FTH5	329	A	Mycobacterium sp. VKM Ac-1817D (Strain: VKM Ac-1817D)	1273687	UP000030340	6074	Bacteria, Actinobacteria, Corynebacteriales, Mycobacteriaceae, Mycobacterium
A0A0A1FTW1	329	A	Mycobacterium sp. VKM Ac-1817D (Strain: VKM Ac-1817D)	1273687	UP000030340	6074	Bacteria, Actinobacteria, Corynebacteriales, Mycobacteriaceae, Mycobacterium
A0A0A1H393	299	A	Burkholderiales bacterium GJ-E10 (Strain: GJ-E10)	1469502	UP000031649	2955	Bacteria, Proteobacteria, Betaproteobacteria, Burkholderiales
A0A0A1MVG3	320	A	Oceanobacillus oncorhynchi (Strain: Oc5)	545501	UP000040453	4386	Bacteria, Firmicutes, Bacilli, Bacillales, Bacillaceae, Oceanobacillus
A0A0A1PAC9	323	A	bacterium YEK0313	1522316	UP000236625	6563	Bacteria
A0A0A1YEC7	290	A	Pseudomonas taeanensis MS-3 (Strain: MS-3)	1395571	UP000030063	4573	Bacteria, Proteobacteria, Gammaproteobacteria, Pseudomonadales, Pseudomonadaceae, Pseudomonas
A0A0A2EWT5	301	A	Porphyromonas cangingivalis (Strain: COT-109 OH1386)	36874	UP000030125	1769	Bacteria, Bacteroidetes, Bacteroidia, Bacteroidales, Porphyromonadaceae, Porphyromonas
A0A0A2G2G4	309	A	Porphyromonas gingivicanis (Strain: COT-022 OH1391)	266762	UP000030134	1433	Bacteria, Bacteroidetes, Bacteroidia, Bacteroidales, Porphyromonadaceae, Porphyromonas
A0A0A2HV68	328	A	Desulfobulbus sp. Tol-SR	1536652	UP000030148	3201	Bacteria, Proteobacteria, Deltaproteobacteria, Desulfobacterales, Desulfobulbaceae, Desulfobulbus
A0A0A2LPR9	339	A	Flavobacterium beibuense F44-8 (Strain: F44-8)	1406840	UP000030129	3263	Bacteria, Bacteroidetes, Flavobacteriia, Flavobacteriales, Flavobacteriaceae, Flavobacterium
A0A0A2LYC8	326	A	Flavobacterium rivuli WB 3.3-2 = DSM 21788 (Strain: WB 3.3-2)	1121895	UP000030152	3691	Bacteria, Bacteroidetes, Flavobacteriia, Flavobacteriales, Flavobacteriaceae, Flavobacterium
A0A0A2M4J6	343	A	Flavobacterium rivuli WB 3.3-2 = DSM 21788 (Strain: WB 3.3-2)	1121895	UP000030152	3691	Bacteria, Bacteroidetes, Flavobacteriia, Flavobacteriales, Flavobacteriaceae, Flavobacterium
A0A0A2M530	317	A	Flavobacterium beibuense F44-8 (Strain: F44-8)	1406840	UP000030129	3263	Bacteria, Bacteroidetes, Flavobacteriia, Flavobacteriales, Flavobacteriaceae, Flavobacterium
A0A0A2MN61	345	A	Flavobacterium subsaxonicum WB 4.1-42 = DSM 21790 (Strain: WB 4.1-42)	1121898	UP000030111	3785	Bacteria, Bacteroidetes, Flavobacteriia, Flavobacteriales, Flavobacteriaceae, Flavobacterium
A0A0A2MRA7	323	A	Flavobacterium subsaxonicum WB 4.1-42 = DSM 21790 (Strain: WB 4.1-42)	1121898	UP000030111	3785	Bacteria, Bacteroidetes, Flavobacteriia, Flavobacteriales, Flavobacteriaceae, Flavobacterium
A0A0A2U1J0	334	A	Desulfosporosinus sp. Tol-M	1536651	UP000030439	2539	Bacteria, Firmicutes, Clostridia, Clostridiales, Peptococcaceae, Desulfosporosinus
A0A0A2UWZ0	332	A	Pontibacillus chungwhensis BH030062 (Strain: BH030062)	1385513	UP000030153	3684	Bacteria, Firmicutes, Bacilli, Bacillales, Bacillaceae, Pontibacillus
A0A0A2UZ32	310	A	Pontibacillus chungwhensis BH030062 (Strain: BH030062)	1385513	UP000030153	3684	Bacteria, Firmicutes, Bacilli, Bacillales, Bacillaceae, Pontibacillus
A0A0A2WCY2	322	A	Lysobacter dokdonensis DS-58 (Strain: DS-58)	1300345	UP000030518	3154	Bacteria, Proteobacteria, Gammaproteobacteria, Xanthomonadales, Xanthomonadaceae, Lysobacter
A0A0A2WRC5	325	A	Thermus filiformis (Strain: ATCC 43280)	276	UP000030364	2181	Bacteria, Deinococcus-Thermus, Deinococci, Thermales, Thermaceae, Thermus
A0A0A3HSL6	303	A	Lysinibacillus sinduriensis BLB-1 = JCM 15800 (Strain: JCM 15800)	1384057	UP000030408	3540	Bacteria, Firmicutes, Bacilli, Bacillales, Bacillaceae, Lysinibacillus
A0A0A3I0L3	320	A	Lysinibacillus sinduriensis BLB-1 = JCM 15800 (Strain: JCM 15800)	1384057	UP000030408	3540	Bacteria, Firmicutes, Bacilli, Bacillales, Bacillaceae, Lysinibacillus
A0A0A3IA44	329	A	Lysinibacillus massiliensis 4400831 = CIP 108448 = CCUG 49529 (Strain: CCUG 49529)	1211035	UP000030595	3499	Bacteria, Firmicutes, Bacilli, Bacillales, Bacillaceae, Lysinibacillus
A0A0A3JDA2	320	A	Lysinibacillus odysseyi 34hs-1 = NBRC 100172 (Strain: NBRC 100172)	1220589	UP000030437	4109	Bacteria, Firmicutes, Bacilli, Bacillales, Bacillaceae, Lysinibacillus
A0A0A5G7I2	325	A	Pontibacillus litoralis JSM 072002 (Strain: JSM 072002)	1385512	UP000030401	3202	Bacteria, Firmicutes, Bacilli, Bacillales, Bacillaceae, Pontibacillus
A0A0A5G829	320	A	Pontibacillus halophilus JSM 076056 = DSM 19796 (Strain: JSM 076056)	1385510	UP000030528	3559	Bacteria, Firmicutes, Bacilli, Bacillales, Bacillaceae, Pontibacillus
A0A0A5GND1	327	A	Pontibacillus halophilus JSM 076056 = DSM 19796 (Strain: JSM 076056)	1385510	UP000030528	3559	Bacteria, Firmicutes, Bacilli, Bacillales, Bacillaceae, Pontibacillus
A0A0A6U876	329	A	Actinoplanes utahensis (Strain: NRRL 12052)	1869	UP000054537	7275	Bacteria, Actinobacteria, Micromonosporales, Micromonosporaceae, Actinoplanes
A0A0A6U9N7	329	A	Actinoplanes utahensis (Strain: NRRL 12052)	1869	UP000054537	7275	Bacteria, Actinobacteria, Micromonosporales, Micromonosporaceae, Actinoplanes
A0A0A6UDG4	320	A	Actinoplanes utahensis (Strain: NRRL 12052)	1869	UP000054537	7275	Bacteria, Actinobacteria, Micromonosporales, Micromonosporaceae, Actinoplanes
A0A0A6UGK1	318	A	Actinoplanes utahensis (Strain: NRRL 12052)	1869	UP000054537	7275	Bacteria, Actinobacteria, Micromonosporales, Micromonosporaceae, Actinoplanes
A0A0A6UJU4	306	A	Actinoplanes utahensis (Strain: NRRL 12052)	1869	UP000054537	7275	Bacteria, Actinobacteria, Micromonosporales, Micromonosporaceae, Actinoplanes
A0A0A6UML0	333	A	Actinoplanes utahensis (Strain: NRRL 12052)	1869	UP000054537	7275	Bacteria, Actinobacteria, Micromonosporales, Micromonosporaceae, Actinoplanes
A0A0A6UMZ0	321	A	Actinoplanes utahensis (Strain: NRRL 12052)	1869	UP000054537	7275	Bacteria, Actinobacteria, Micromonosporales, Micromonosporaceae, Actinoplanes
A0A0A6UPK5	329	A	Actinoplanes utahensis (Strain: NRRL 12052)	1869	UP000054537	7275	Bacteria, Actinobacteria, Micromonosporales, Micromonosporaceae, Actinoplanes
A0A0A6UQK8	338	A	Actinoplanes utahensis (Strain: NRRL 12052)	1869	UP000054537	7275	Bacteria, Actinobacteria, Micromonosporales, Micromonosporaceae, Actinoplanes
A0A0A6X2M1	316	A	Actinoplanes utahensis (Strain: NRRL 12052)	1869	UP000054537	7275	Bacteria, Actinobacteria, Micromonosporales, Micromonosporaceae, Actinoplanes
A0A0A6XY02	302	A	Capnocytophaga sp. oral taxon 329 str. F0087 (Strain: F0087)	706436	UP000030579	2525	Bacteria, Bacteroidetes, Flavobacteriia, Flavobacteriales, Flavobacteriaceae, Capnocytophaga
A0A0A7EHK0	290	A	Pseudoalteromonas piratica (Strain: OCN003)	1348114	UP000030341	3997	Bacteria, Proteobacteria, Gammaproteobacteria, Alteromonadales, Pseudoalteromonadaceae, Pseudoalteromonas
A0A0A7EIK5	271	A	Pseudoalteromonas piratica (Strain: OCN003)	1348114	UP000030341	3997	Bacteria, Proteobacteria, Gammaproteobacteria, Alteromonadales, Pseudoalteromonadaceae, Pseudoalteromonas
A0A0A7FWE3	314	A	Clostridium baratii str. Sullivan (Strain: Sullivan)	1415775	UP000030635	3167	Bacteria, Firmicutes, Clostridia, Clostridiales, Clostridiaceae, Clostridium
A0A0A7G0C0	296	A	Clostridium baratii str. Sullivan (Strain: Sullivan)	1415775	UP000030635	3167	Bacteria, Firmicutes, Clostridia, Clostridiales, Clostridiaceae, Clostridium
A0A0A7G1R9	314	A	Clostridium baratii str. Sullivan (Strain: Sullivan)	1415775	UP000030635	3167	Bacteria, Firmicutes, Clostridia, Clostridiales, Clostridiaceae, Clostridium
A0A0A7KIT0	318	A	Deinococcus swuensis (Strain: DY59)	1182571	UP000030634	2886	Bacteria, Deinococcus-Thermus, Deinococci, Deinococcales, Deinococcaceae, Deinococcus
A0A0A7LUJ8	324	A	Hymenobacter sp. DG25B (Strain: DG25B)	1385664	UP000030789	3153	Bacteria, Bacteroidetes, Cytophagia, Cytophagales, Hymenobacteraceae, Hymenobacter
A0A0A8B3E1	327	A	Coriobacteriaceae bacterium 68-1-3 (Strain: 68-1-3)	1531429	UP000031121	1405	Bacteria, Actinobacteria, Coriobacteriia, Coriobacteriales, Coriobacteriaceae
A0A0A8EAF0	322	A	Streptomyces sp. 769 (Strain: 769)	1262452	UP000031113	9427	Bacteria, Actinobacteria, Streptomycetales, Streptomycetaceae, Streptomyces
A0A0A8ECF4	327	A	Streptomyces sp. 769 (Strain: 769)	1262452	UP000031113	9427	Bacteria, Actinobacteria, Streptomycetales, Streptomycetaceae, Streptomyces
A0A0A8EKS3	340	A	Streptomyces sp. 769 (Strain: 769)	1262452	UP000031113	9427	Bacteria, Actinobacteria, Streptomycetales, Streptomycetaceae, Streptomyces
A0A0A8EL60	360	A	Streptomyces sp. 769 (Strain: 769)	1262452	UP000031113	9427	Bacteria, Actinobacteria, Streptomycetales, Streptomycetaceae, Streptomyces
A0A0A8EST3	349	A	Streptomyces sp. 769 (Strain: 769)	1262452	UP000031113	9427	Bacteria, Actinobacteria, Streptomycetales, Streptomycetaceae, Streptomyces
A0A0A8EUS7	316	A	Streptomyces sp. 769 (Strain: 769)	1262452	UP000031113	9427	Bacteria, Actinobacteria, Streptomycetales, Streptomycetaceae, Streptomyces
A0A0A8EVV1	336	A	Streptomyces sp. 769 (Strain: 769)	1262452	UP000031113	9427	Bacteria, Actinobacteria, Streptomycetales, Streptomycetaceae, Streptomyces
A0A0A8F298	340	A	Streptomyces sp. 769 (Strain: 769)	1262452	UP000031113	9427	Bacteria, Actinobacteria, Streptomycetales, Streptomycetaceae, Streptomyces
A0A0A8WQK4	314	A	Geobacter sp. OR-1 (Strain: OR-1)	1266765	UP000030972	4153	Bacteria, Proteobacteria, Deltaproteobacteria, Desulfuromonadales, Geobacteraceae, Geobacter
A0A0A8WS61	334	A	Geobacter sp. OR-1 (Strain: OR-1)	1266765	UP000030972	4153	Bacteria, Proteobacteria, Deltaproteobacteria, Desulfuromonadales, Geobacteraceae, Geobacter
A0A0A8WUB7	328	A	Geobacter sp. OR-1 (Strain: OR-1)	1266765	UP000030972	4153	Bacteria, Proteobacteria, Deltaproteobacteria, Desulfuromonadales, Geobacteraceae, Geobacter
A0A0A8WUY3	331	A	Geobacter sp. OR-1 (Strain: OR-1)	1266765	UP000030972	4153	Bacteria, Proteobacteria, Deltaproteobacteria, Desulfuromonadales, Geobacteraceae, Geobacter
A0A0B0H918	324	A	Solemya velum gill symbiont (Strain: WH)	2340	UP000030856	2657	Bacteria, Proteobacteria, Gammaproteobacteria, sulfur-oxidizing symbionts
A0A0B0HGJ5	344	A	Anoxybacillus sp. BCO1 (Strain: BCO1)	1548750	UP000030702	4427	Bacteria, Firmicutes, Bacilli, Bacillales, Bacillaceae, Anoxybacillus
A0A0B0HXL7	323	A	Paenibacillus sp. P1XP2 (Strain: P1XP2)	1472719	UP000030851	6608	Bacteria, Firmicutes, Bacilli, Bacillales, Paenibacillaceae, Paenibacillus
A0A0B0HZ21	323	A	Paenibacillus sp. P1XP2 (Strain: P1XP2)	1472719	UP000030851	6608	Bacteria, Firmicutes, Bacilli, Bacillales, Paenibacillaceae, Paenibacillus
A0A0B0I4X5	315	A	Paenibacillus sp. P1XP2 (Strain: P1XP2)	1472719	UP000030851	6608	Bacteria, Firmicutes, Bacilli, Bacillales, Paenibacillaceae, Paenibacillus
A0A0B0I4Y3	327	A	Paenibacillus sp. P1XP2 (Strain: P1XP2)	1472719	UP000030851	6608	Bacteria, Firmicutes, Bacilli, Bacillales, Paenibacillaceae, Paenibacillus
A0A0B0I536	315	A	Paenibacillus sp. P1XP2 (Strain: P1XP2)	1472719	UP000030851	6608	Bacteria, Firmicutes, Bacilli, Bacillales, Paenibacillaceae, Paenibacillus
A0A0B0IB50	301	A	Paenibacillus sp. P1XP2 (Strain: P1XP2)	1472719	UP000030851	6608	Bacteria, Firmicutes, Bacilli, Bacillales, Paenibacillaceae, Paenibacillus
A0A0B0IGP8	319	A	Bacillus okhensis (Strain: Kh10-101T)	333138	UP000030832	4332	Bacteria, Firmicutes, Bacilli, Bacillales, Bacillaceae, Bacillus
A0A0B2A3A8	319	A	Microbacterium mangrovi (Strain: MUSC 115)	1348253	UP000031030	3509	Bacteria, Actinobacteria, Micrococcales, Microbacteriaceae, Microbacterium
A0A0B2A6G1	344	A	Microbacterium mangrovi (Strain: MUSC 115)	1348253	UP000031030	3509	Bacteria, Actinobacteria, Micrococcales, Microbacteriaceae, Microbacterium
A0A0B2AI30	315	A	Sinomonas humi (Strain: MUSC 117)	1338436	UP000030982	3444	Bacteria, Actinobacteria, Micrococcales, Micrococcaceae, Sinomonas
A0A0B2B6I3	323	A	Mumia flava (Strain: DSM 27763)	1348852	UP000230842	4037	Bacteria, Actinobacteria, Propionibacteriales, Nocardioidaceae, Mumia
A0A0B2B8M6	331	A	Mumia flava (Strain: DSM 27763)	1348852	UP000230842	4037	Bacteria, Actinobacteria, Propionibacteriales, Nocardioidaceae, Mumia
A0A0B2B990	320	A	Mumia flava (Strain: DSM 27763)	1348852	UP000230842	4037	Bacteria, Actinobacteria, Propionibacteriales, Nocardioidaceae, Mumia
A0A0B2BT23	324	A	Porphyrobacter mercurialis (Strain: Coronado)	1572751	UP000030988	2758	Bacteria, Proteobacteria, Alphaproteobacteria, Sphingomonadales, Erythrobacteraceae, Porphyrobacter
A0A0B2D5M7	290	A	Pseudomonas flexibilis (Strain: JCM 14085)	706570	UP000030980	3275	Bacteria, Proteobacteria, Gammaproteobacteria, Pseudomonadales, Pseudomonadaceae, Pseudomonas
A0A0B3BLR7	333	A	Pseudomonas flexibilis (Strain: JCM 14085)	706570	UP000030980	3275	Bacteria, Proteobacteria, Gammaproteobacteria, Pseudomonadales, Pseudomonadaceae, Pseudomonas
A0A0B3BTD6	334	A	Pseudomonas flexibilis (Strain: JCM 14085)	706570	UP000030980	3275	Bacteria, Proteobacteria, Gammaproteobacteria, Pseudomonadales, Pseudomonadaceae, Pseudomonas
A0A0B3W647	305	A	Terrisporobacter othiniensis (Strain: 08-306576)	1577792	UP000031189	3449	Bacteria, Firmicutes, Clostridia, Clostridiales, Peptostreptococcaceae, Terrisporobacter
A0A0B4CK54	306	A	Chryseobacterium taiwanense (Strain: TPW19)	363331	UP000031167	3565	Bacteria, Bacteroidetes, Flavobacteriia, Flavobacteriales, Flavobacteriaceae, Chryseobacterium
A0A0B4D3T0	339	A	Chryseobacterium taiwanense (Strain: TPW19)	363331	UP000031167	3565	Bacteria, Bacteroidetes, Flavobacteriia, Flavobacteriales, Flavobacteriaceae, Chryseobacterium
A0A0B4D487	318	A	Chryseobacterium taiwanense (Strain: TPW19)	363331	UP000031167	3565	Bacteria, Bacteroidetes, Flavobacteriia, Flavobacteriales, Flavobacteriaceae, Chryseobacterium
A0A0B4S0D6	303	A	Parvimonas micra (Strain: KCOM 1535 / ChDC B708)	33033	UP000031386	1418	Bacteria, Firmicutes, Tissierellia, Tissierellales, Peptoniphilaceae, Parvimonas
A0A0B4XKR8	337	A	Alcanivorax pacificus W11-5 (Strain: W11-5)	391936	UP000006764	3686	Bacteria, Proteobacteria, Gammaproteobacteria, Oceanospirillales, Alcanivoracaceae, Alcanivorax
A0A0B4XLB0	320	A	Alcanivorax pacificus W11-5 (Strain: W11-5)	391936	UP000006764	3686	Bacteria, Proteobacteria, Gammaproteobacteria, Oceanospirillales, Alcanivoracaceae, Alcanivorax
A0A0B5AJL4	320	A	Jeotgalibacillus malaysiensis (Strain: D5)	1508404	UP000031449	4426	Bacteria, Firmicutes, Bacilli, Bacillales, Planococcaceae, Jeotgalibacillus
A0A0B5AMA5	300	A	Jeotgalibacillus malaysiensis (Strain: D5)	1508404	UP000031449	4426	Bacteria, Firmicutes, Bacilli, Bacillales, Planococcaceae, Jeotgalibacillus
A0A0B5BGF2	320	A	Geobacter pickeringii (Strain: G13)	345632	UP000057609	2968	Bacteria, Proteobacteria, Deltaproteobacteria, Desulfuromonadales, Geobacteraceae, Geobacter
A0A0B5BHQ2	343	A	Geobacter pickeringii (Strain: G13)	345632	UP000057609	2968	Bacteria, Proteobacteria, Deltaproteobacteria, Desulfuromonadales, Geobacteraceae, Geobacter
A0A0B5BIP2	337	A	Geobacter pickeringii (Strain: G13)	345632	UP000057609	2968	Bacteria, Proteobacteria, Deltaproteobacteria, Desulfuromonadales, Geobacteraceae, Geobacter
A0A0B5D368	318	A	Corynebacterium humireducens NBRC 106098 = DSM 45392 (Strain: MFC-5)	1223515	UP000031524	2510	Bacteria, Actinobacteria, Corynebacteriales, Corynebacteriaceae, Corynebacterium
A0A0B5D735	329	A	Streptomyces nodosus (Strain: ATCC 14899)	40318	UP000031526	5863	Bacteria, Actinobacteria, Streptomycetales, Streptomycetaceae, Streptomyces
A0A0B5D7Z9	325	A	Corynebacterium humireducens NBRC 106098 = DSM 45392 (Strain: MFC-5)	1223515	UP000031524	2510	Bacteria, Actinobacteria, Corynebacteriales, Corynebacteriaceae, Corynebacterium
A0A0B5D8P1	342	A	Streptomyces nodosus (Strain: ATCC 14899)	40318	UP000031526	5863	Bacteria, Actinobacteria, Streptomycetales, Streptomycetaceae, Streptomyces
A0A0B5D9B7	325	A	Streptomyces nodosus (Strain: ATCC 14899)	40318	UP000031526	5863	Bacteria, Actinobacteria, Streptomycetales, Streptomycetaceae, Streptomyces
A0A0B5DD13	321	A	Streptomyces nodosus (Strain: ATCC 14899)	40318	UP000031526	5863	Bacteria, Actinobacteria, Streptomycetales, Streptomycetaceae, Streptomyces
A0A0B5DIV7	324	A	Streptomyces nodosus (Strain: ATCC 14899)	40318	UP000031526	5863	Bacteria, Actinobacteria, Streptomycetales, Streptomycetaceae, Streptomyces
A0A0B5EKU7	318	A	Streptomyces albus (strain ATCC 21838 / DSM 41398 / FERM P-419 / JCM 4703 / NBRC 107858) (Strain: ATCC 21838 / DSM 41398 / FERM P-419 / JCM 4703 / NBRC 107858)	1081613	UP000031523	7322	Bacteria, Actinobacteria, Streptomycetales, Streptomycetaceae, Streptomyces
A0A0B5EUX0	333	A	Streptomyces albus (strain ATCC 21838 / DSM 41398 / FERM P-419 / JCM 4703 / NBRC 107858) (Strain: ATCC 21838 / DSM 41398 / FERM P-419 / JCM 4703 / NBRC 107858)	1081613	UP000031523	7322	Bacteria, Actinobacteria, Streptomycetales, Streptomycetaceae, Streptomyces
A0A0B5F167	316	A	Streptomyces albus (strain ATCC 21838 / DSM 41398 / FERM P-419 / JCM 4703 / NBRC 107858) (Strain: ATCC 21838 / DSM 41398 / FERM P-419 / JCM 4703 / NBRC 107858)	1081613	UP000031523	7322	Bacteria, Actinobacteria, Streptomycetales, Streptomycetaceae, Streptomyces
A0A0B5F847	323	A	Streptomyces albus (strain ATCC 21838 / DSM 41398 / FERM P-419 / JCM 4703 / NBRC 107858) (Strain: ATCC 21838 / DSM 41398 / FERM P-419 / JCM 4703 / NBRC 107858)	1081613	UP000031523	7322	Bacteria, Actinobacteria, Streptomycetales, Streptomycetaceae, Streptomyces
A0A0B5FRY4	335	A	Geoalkalibacter subterraneus (Strain: Red1)	483547	UP000035036	2987	Bacteria, Proteobacteria, Deltaproteobacteria, Desulfuromonadales, Geobacteraceae, Geoalkalibacter
A0A0B5HN31	318	A	Streptomyces vietnamensis (Strain: GIMV4.0001)	362257	UP000031774	7339	Bacteria, Actinobacteria, Streptomycetales, Streptomycetaceae, Streptomyces
A0A0B5HVD8	322	A	Streptomyces vietnamensis (Strain: GIMV4.0001)	362257	UP000031774	7339	Bacteria, Actinobacteria, Streptomycetales, Streptomycetaceae, Streptomyces
A0A0B5HWL3	320	A	Streptomyces vietnamensis (Strain: GIMV4.0001)	362257	UP000031774	7339	Bacteria, Actinobacteria, Streptomycetales, Streptomycetaceae, Streptomyces
A0A0B5I3V7	317	A	Streptomyces vietnamensis (Strain: GIMV4.0001)	362257	UP000031774	7339	Bacteria, Actinobacteria, Streptomycetales, Streptomycetaceae, Streptomyces
A0A0B5I7R9	318	A	Streptomyces vietnamensis (Strain: GIMV4.0001)	362257	UP000031774	7339	Bacteria, Actinobacteria, Streptomycetales, Streptomycetaceae, Streptomyces
A0A0B5I7T4	318	A	Streptomyces vietnamensis (Strain: GIMV4.0001)	362257	UP000031774	7339	Bacteria, Actinobacteria, Streptomycetales, Streptomycetaceae, Streptomyces
A0A0B5IIA6	316	A	Streptomyces vietnamensis (Strain: GIMV4.0001)	362257	UP000031774	7339	Bacteria, Actinobacteria, Streptomycetales, Streptomycetaceae, Streptomyces
A0A0B5RMY8	302	A	Myroides profundi (Strain: D25)	480520	UP000031842	3534	Bacteria, Bacteroidetes, Flavobacteriia, Flavobacteriales, Flavobacteriaceae, Myroides
A0A0B5RN19	344	A	Myroides profundi (Strain: D25)	480520	UP000031842	3534	Bacteria, Bacteroidetes, Flavobacteriia, Flavobacteriales, Flavobacteriaceae, Myroides
A0A0B5RWX0	321	A	Myroides profundi (Strain: D25)	480520	UP000031842	3534	Bacteria, Bacteroidetes, Flavobacteriia, Flavobacteriales, Flavobacteriaceae, Myroides
A0A0B5RZF8	332	A	Myroides profundi (Strain: D25)	480520	UP000031842	3534	Bacteria, Bacteroidetes, Flavobacteriia, Flavobacteriales, Flavobacteriaceae, Myroides
A0A0B6TLS3	331	A	Corynebacterium marinum DSM 44953 (Strain: DSM 44953)	1224162	UP000031928	2547	Bacteria, Actinobacteria, Corynebacteriales, Corynebacteriaceae, Corynebacterium
A0A0B6TRJ0	317	A	Corynebacterium marinum DSM 44953 (Strain: DSM 44953)	1224162	UP000031928	2547	Bacteria, Actinobacteria, Corynebacteriales, Corynebacteriaceae, Corynebacterium
A0A0B6WWP6	346	A	Pyrinomonas methylaliphatogenes (Strain: K22)	454194	UP000031518	3179	Bacteria, Acidobacteria, Blastocatellia, Blastocatellales, Pyrinomonadaceae, Pyrinomonas
A0A0B7GYL8	336	A	Capnocytophaga cynodegmi (Strain: Ccyn2B)	28189	UP000038055	2439	Bacteria, Bacteroidetes, Flavobacteriia, Flavobacteriales, Flavobacteriaceae, Capnocytophaga
A0A0B7I0S6	337	A	Capnocytophaga canis (Strain: CcD38)	1848903	UP000045051	2202	Bacteria, Bacteroidetes, Flavobacteriia, Flavobacteriales, Flavobacteriaceae, Capnocytophaga
A0A0B7I3K6	324	A	Capnocytophaga canis (Strain: CcD38)	1848903	UP000045051	2202	Bacteria, Bacteroidetes, Flavobacteriia, Flavobacteriales, Flavobacteriaceae, Capnocytophaga
A0A0B7IW64	321	A	Candidatus Methylopumilus turicensis (Strain: MMS-10A-171)	1581680	UP000056322	1739	Bacteria, Proteobacteria, Betaproteobacteria, Nitrosomonadales, Methylophilaceae, Candidatus Methylopumilus
A0A0B8MZN6	317	A	Nocardia seriolae (Strain: N-2927)	37332	UP000019401	7386	Bacteria, Actinobacteria, Corynebacteriales, Nocardiaceae, Nocardia
A0A0B8NA97	326	A	Nocardia seriolae (Strain: N-2927)	37332	UP000019401	7386	Bacteria, Actinobacteria, Corynebacteriales, Nocardiaceae, Nocardia
A0A0B8NG17	343	A	Nocardia seriolae (Strain: N-2927)	37332	UP000019401	7386	Bacteria, Actinobacteria, Corynebacteriales, Nocardiaceae, Nocardia
A0A0B8NID0	316	A	Nocardia seriolae (Strain: N-2927)	37332	UP000019401	7386	Bacteria, Actinobacteria, Corynebacteriales, Nocardiaceae, Nocardia
A0A0B8NJ16	368	A	Nocardia seriolae (Strain: N-2927)	37332	UP000019401	7386	Bacteria, Actinobacteria, Corynebacteriales, Nocardiaceae, Nocardia
A0A0B8NQ64	324	A	Nocardia seriolae (Strain: N-2927)	37332	UP000019401	7386	Bacteria, Actinobacteria, Corynebacteriales, Nocardiaceae, Nocardia
A0A0B8NQI4	319	A	Nocardia seriolae (Strain: N-2927)	37332	UP000019401	7386	Bacteria, Actinobacteria, Corynebacteriales, Nocardiaceae, Nocardia
A0A0B8T2U9	314	A	Sphingobacterium deserti (Strain: ACCC05744)	1229276	UP000031802	3969	Bacteria, Bacteroidetes, Sphingobacteriia, Sphingobacteriales, Sphingobacteriaceae, Sphingobacterium
A0A0B8T690	342	A	Sphingobacterium deserti (Strain: ACCC05744)	1229276	UP000031802	3969	Bacteria, Bacteroidetes, Sphingobacteriia, Sphingobacteriales, Sphingobacteriaceae, Sphingobacterium
A0A0B8ZYD6	319	A	Brevibacterium linens (Strain: AE038-8)	1703	UP000031488	3434	Bacteria, Actinobacteria, Micrococcales, Brevibacteriaceae, Brevibacterium
A0A0B9A2U7	386	A	Brevibacterium linens (Strain: AE038-8)	1703	UP000031488	3434	Bacteria, Actinobacteria, Micrococcales, Brevibacteriaceae, Brevibacterium
A0A0B9A3W7	295	A	Brevibacterium linens (Strain: AE038-8)	1703	UP000031488	3434	Bacteria, Actinobacteria, Micrococcales, Brevibacteriaceae, Brevibacterium
A0A0B9A478	324	A	Brevibacterium linens (Strain: AE038-8)	1703	UP000031488	3434	Bacteria, Actinobacteria, Micrococcales, Brevibacteriaceae, Brevibacterium
A0A0B9AAC0	332	A	Brevibacterium linens (Strain: AE038-8)	1703	UP000031488	3434	Bacteria, Actinobacteria, Micrococcales, Brevibacteriaceae, Brevibacterium
A0A0B9AQH4	320	A	Brevibacterium linens (Strain: AE038-8)	1703	UP000031488	3434	Bacteria, Actinobacteria, Micrococcales, Brevibacteriaceae, Brevibacterium
A0A0B9ATW4	347	A	Brevibacterium linens (Strain: AE038-8)	1703	UP000031488	3434	Bacteria, Actinobacteria, Micrococcales, Brevibacteriaceae, Brevibacterium
A0A0C1G0R2	337	A	Flavobacterium sp. KMS (Strain: KMS)	1566023	UP000031466	4503	Bacteria, Bacteroidetes, Flavobacteriia, Flavobacteriales, Flavobacteriaceae, Flavobacterium
A0A0C1GDX2	319	A	Flavobacterium sp. KMS (Strain: KMS)	1566023	UP000031466	4503	Bacteria, Bacteroidetes, Flavobacteriia, Flavobacteriales, Flavobacteriaceae, Flavobacterium
A0A0C1I9Z5	301	A	Flavihumibacter sp. ZG627 (Strain: ZG627)	1463156	UP000031400	3302	Bacteria, Bacteroidetes, Chitinophagia, Chitinophagales, Chitinophagaceae, Flavihumibacter
A0A0C1IK20	329	A	Flavihumibacter sp. ZG627 (Strain: ZG627)	1463156	UP000031400	3302	Bacteria, Bacteroidetes, Chitinophagia, Chitinophagales, Chitinophagaceae, Flavihumibacter
A0A0C1ILC2	314	A	Flavihumibacter solisilvae (Strain: 3-3)	1349421	UP000031408	4215	Bacteria, Bacteroidetes, Chitinophagia, Chitinophagales, Chitinophagaceae, Flavihumibacter
A0A0C1KTS0	333	A	Flavihumibacter sp. ZG627 (Strain: ZG627)	1463156	UP000031400	3302	Bacteria, Bacteroidetes, Chitinophagia, Chitinophagales, Chitinophagaceae, Flavihumibacter
A0A0C1KYB7	335	A	Prauserella sp. Am3 (Strain: Am3)	1515610	UP000031395	4906	Bacteria, Actinobacteria, Pseudonocardiales, Pseudonocardiaceae, Prauserella
A0A0C1L4F1	326	A	Prauserella sp. Am3 (Strain: Am3)	1515610	UP000031395	4906	Bacteria, Actinobacteria, Pseudonocardiales, Pseudonocardiaceae, Prauserella
A0A0C1L5M7	352	A	Prauserella sp. Am3 (Strain: Am3)	1515610	UP000031395	4906	Bacteria, Actinobacteria, Pseudonocardiales, Pseudonocardiaceae, Prauserella
A0A0C1LDR6	327	A	Prauserella sp. Am3 (Strain: Am3)	1515610	UP000031395	4906	Bacteria, Actinobacteria, Pseudonocardiales, Pseudonocardiaceae, Prauserella
A0A0C1NVT6	320	A	Prauserella sp. Am3 (Strain: Am3)	1515610	UP000031395	4906	Bacteria, Actinobacteria, Pseudonocardiales, Pseudonocardiaceae, Prauserella
A0A0C1RCB7	310	A	Clostridium argentinense CDC 2741 (Strain: CDC 2741)	1418104	UP000031366	4273	Bacteria, Firmicutes, Clostridia, Clostridiales, Clostridiaceae, Clostridium
A0A0C1S3V2	324	A	Streptomyces sp. RSD-27 (Strain: RSD-27)	1571774	UP000031573	7400	Bacteria, Actinobacteria, Streptomycetales, Streptomycetaceae, Streptomyces
A0A0C1TZ29	307	A	Clostridium argentinense CDC 2741 (Strain: CDC 2741)	1418104	UP000031366	4273	Bacteria, Firmicutes, Clostridia, Clostridiales, Clostridiaceae, Clostridium
A0A0C1U1H7	317	A	Clostridium argentinense CDC 2741 (Strain: CDC 2741)	1418104	UP000031366	4273	Bacteria, Firmicutes, Clostridia, Clostridiales, Clostridiaceae, Clostridium
A0A0C1U9Y4	305	A	Clostridium argentinense CDC 2741 (Strain: CDC 2741)	1418104	UP000031366	4273	Bacteria, Firmicutes, Clostridia, Clostridiales, Clostridiaceae, Clostridium
A0A0C1UBW5	322	A	Clostridium argentinense CDC 2741 (Strain: CDC 2741)	1418104	UP000031366	4273	Bacteria, Firmicutes, Clostridia, Clostridiales, Clostridiaceae, Clostridium
A0A0C1UDJ4	316	A	Clostridium argentinense CDC 2741 (Strain: CDC 2741)	1418104	UP000031366	4273	Bacteria, Firmicutes, Clostridia, Clostridiales, Clostridiaceae, Clostridium
A0A0C1UFA5	304	A	Clostridium argentinense CDC 2741 (Strain: CDC 2741)	1418104	UP000031366	4273	Bacteria, Firmicutes, Clostridia, Clostridiales, Clostridiaceae, Clostridium
A0A0C1UH29	313	A	Clostridium argentinense CDC 2741 (Strain: CDC 2741)	1418104	UP000031366	4273	Bacteria, Firmicutes, Clostridia, Clostridiales, Clostridiaceae, Clostridium
A0A0C1URU8	324	A	Lyngbya confervoides BDU141951 (Strain: BDU141951)	1574623	UP000031561	6060	Bacteria, Cyanobacteria, Oscillatoriophycideae, Oscillatoriales, Oscillatoriaceae, Lyngbya
A0A0C1V9B4	356	A	Streptomyces sp. RSD-27 (Strain: RSD-27)	1571774	UP000031573	7400	Bacteria, Actinobacteria, Streptomycetales, Streptomycetaceae, Streptomyces
A0A0C1VHG0	318	A	Streptomyces sp. RSD-27 (Strain: RSD-27)	1571774	UP000031573	7400	Bacteria, Actinobacteria, Streptomycetales, Streptomycetaceae, Streptomyces
A0A0C1VHU6	323	A	Streptomyces sp. RSD-27 (Strain: RSD-27)	1571774	UP000031573	7400	Bacteria, Actinobacteria, Streptomycetales, Streptomycetaceae, Streptomyces
A0A0C1VJ18	322	A	Streptomyces sp. RSD-27 (Strain: RSD-27)	1571774	UP000031573	7400	Bacteria, Actinobacteria, Streptomycetales, Streptomycetaceae, Streptomyces
A0A0C1XKW2	326	A	Hassallia byssoidea VB512170 (Strain: VB512170)	1304833	UP000031549	10137	Bacteria, Cyanobacteria, Nostocales, Tolypothrichaceae, Hassallia
A0A0C1XQ65	325	A	Streptomyces sp. 150FB (Strain: 150FB)	1576605	UP000031584	7086	Bacteria, Actinobacteria, Streptomycetales, Streptomycetaceae, Streptomyces
A0A0C1XSU5	318	A	Hassallia byssoidea VB512170 (Strain: VB512170)	1304833	UP000031549	10137	Bacteria, Cyanobacteria, Nostocales, Tolypothrichaceae, Hassallia
A0A0C1XUP4	325	A	Streptomyces sp. AcH 505 (Strain: AcH 505)	352211	UP000031567	6908	Bacteria, Actinobacteria, Streptomycetales, Streptomycetaceae, Streptomyces
A0A0C1XV87	325	A	Streptomyces sp. 150FB (Strain: 150FB)	1576605	UP000031584	7086	Bacteria, Actinobacteria, Streptomycetales, Streptomycetaceae, Streptomyces
A0A0C1YEI1	340	A	Streptomyces sp. 150FB (Strain: 150FB)	1576605	UP000031584	7086	Bacteria, Actinobacteria, Streptomycetales, Streptomycetaceae, Streptomyces
A0A0C2AD78	321	A	Streptomyces sp. AcH 505 (Strain: AcH 505)	352211	UP000031567	6908	Bacteria, Actinobacteria, Streptomycetales, Streptomycetaceae, Streptomyces
A0A0C2AM81	334	A	Streptomyces sp. AcH 505 (Strain: AcH 505)	352211	UP000031567	6908	Bacteria, Actinobacteria, Streptomycetales, Streptomycetaceae, Streptomyces
A0A0C2ANW6	318	A	Streptomyces sp. AcH 505 (Strain: AcH 505)	352211	UP000031567	6908	Bacteria, Actinobacteria, Streptomycetales, Streptomycetaceae, Streptomyces
A0A0C2ASS9	332	A	Streptomyces sp. AcH 505 (Strain: AcH 505)	352211	UP000031567	6908	Bacteria, Actinobacteria, Streptomycetales, Streptomycetaceae, Streptomyces
A0A0C2AWW4	327	A	Streptomyces sp. AcH 505 (Strain: AcH 505)	352211	UP000031567	6908	Bacteria, Actinobacteria, Streptomycetales, Streptomycetaceae, Streptomyces
A0A0C2AXP7	318	A	Streptomyces sp. 150FB (Strain: 150FB)	1576605	UP000031584	7086	Bacteria, Actinobacteria, Streptomycetales, Streptomycetaceae, Streptomyces
A0A0C2AY17	318	A	Streptomyces sp. AcH 505 (Strain: AcH 505)	352211	UP000031567	6908	Bacteria, Actinobacteria, Streptomycetales, Streptomycetaceae, Streptomyces
A0A0C2B0X5	318	A	Streptomyces sp. 150FB (Strain: 150FB)	1576605	UP000031584	7086	Bacteria, Actinobacteria, Streptomycetales, Streptomycetaceae, Streptomyces
A0A0C2B3K1	342	A	Streptomyces sp. 150FB (Strain: 150FB)	1576605	UP000031584	7086	Bacteria, Actinobacteria, Streptomycetales, Streptomycetaceae, Streptomyces
A0A0C2B925	325	A	Streptomyces sp. 150FB (Strain: 150FB)	1576605	UP000031584	7086	Bacteria, Actinobacteria, Streptomycetales, Streptomycetaceae, Streptomyces
A0A0C2BTD0	379	A	Noviherbaspirillum autotrophicum (Strain: TSA66)	709839	UP000031572	4102	Bacteria, Proteobacteria, Betaproteobacteria, Burkholderiales, Oxalobacteraceae, Noviherbaspirillum
A0A0C2D147	323	A	Enhygromyxa salina (Strain: DSM 15201)	215803	UP000031599	8157	Bacteria, Proteobacteria, Deltaproteobacteria, Myxococcales, Enhygromyxa
A0A0C2EDP5	330	A	Geoalkalibacter ferrihydriticus DSM 17813 (Strain: DSM 17813)	1121915	UP000035068	2928	Bacteria, Proteobacteria, Deltaproteobacteria, Desulfuromonadales, Geobacteraceae, Geoalkalibacter
A0A0C2FG73	319	A	Streptomonospora alba (Strain: YIM 90003)	183763	UP000031675	4307	Bacteria, Actinobacteria, Streptosporangiales, Nocardiopsaceae, Streptomonospora
A0A0C2G0B0	331	A	Streptomonospora alba (Strain: YIM 90003)	183763	UP000031675	4307	Bacteria, Actinobacteria, Streptosporangiales, Nocardiopsaceae, Streptomonospora
A0A0C2HU50	287	A	Geoalkalibacter ferrihydriticus DSM 17813 (Strain: DSM 17813)	1121915	UP000035068	2928	Bacteria, Proteobacteria, Deltaproteobacteria, Desulfuromonadales, Geobacteraceae, Geoalkalibacter
A0A0C2JDK0	311	A	Streptomonospora alba (Strain: YIM 90003)	183763	UP000031675	4307	Bacteria, Actinobacteria, Streptosporangiales, Nocardiopsaceae, Streptomonospora
A0A0C2JJX5	325	A	Streptomonospora alba (Strain: YIM 90003)	183763	UP000031675	4307	Bacteria, Actinobacteria, Streptosporangiales, Nocardiopsaceae, Streptomonospora
A0A0C2JQU4	336	A	Streptomonospora alba (Strain: YIM 90003)	183763	UP000031675	4307	Bacteria, Actinobacteria, Streptosporangiales, Nocardiopsaceae, Streptomonospora
A0A0C2L9Z1	339	A	Scytonema tolypothrichoides VB-61278 (Strain: VB-61278)	1233231	UP000031959	5627	Bacteria, Cyanobacteria, Nostocales, Scytonemataceae, Scytonema
A0A0C2QPI7	314	A	Paenibacillus sp. VKM B-2647 (Strain: VKM B-2647)	1590651	UP000031967	5046	Bacteria, Firmicutes, Bacilli, Bacillales, Paenibacillaceae, Paenibacillus
A0A0C2QRK0	332	A	Paenibacillus sp. VKM B-2647 (Strain: VKM B-2647)	1590651	UP000031967	5046	Bacteria, Firmicutes, Bacilli, Bacillales, Paenibacillaceae, Paenibacillus
A0A0C2R8W0	314	A	Paenibacillus sp. VKM B-2647 (Strain: VKM B-2647)	1590651	UP000031967	5046	Bacteria, Firmicutes, Bacilli, Bacillales, Paenibacillaceae, Paenibacillus
A0A0C2V035	307	A	Sulfurovum sp. FS06-10	1539064	UP000031944	2319	Bacteria, Proteobacteria, Epsilonproteobacteria, Sulfurovum
A0A0C2VCJ5	313	A	Paenibacillus sp. VKM B-2647 (Strain: VKM B-2647)	1590651	UP000031967	5046	Bacteria, Firmicutes, Bacilli, Bacillales, Paenibacillaceae, Paenibacillus
A0A0C2VU49	320	A	Jeotgalibacillus campisalis (Strain: SF-57)	220754	UP000031972	3729	Bacteria, Firmicutes, Bacilli, Bacillales, Planococcaceae, Jeotgalibacillus
A0A0C2Y8F6	323	A	Bacillus badius (Strain: MTCC 1458)	1455	UP000031982	4479	Bacteria, Firmicutes, Bacilli, Bacillales, Bacillaceae, Bacillus
A0A0C2YEZ2	320	A	Bacillus badius (Strain: MTCC 1458)	1455	UP000031982	4479	Bacteria, Firmicutes, Bacilli, Bacillales, Bacillaceae, Bacillus
A0A0C2ZKT0	308	A	Sulfurovum sp. FS06-10	1539064	UP000031944	2319	Bacteria, Proteobacteria, Epsilonproteobacteria, Sulfurovum
A0A0C2ZLB2	326	A	Sulfurovum sp. FS06-10	1539064	UP000031944	2319	Bacteria, Proteobacteria, Epsilonproteobacteria, Sulfurovum
A0A0C4WJI8	371	A	Azotobacter chroococcum NCIMB 8003 (Strain: NCIMB 8003)	1328314	UP000068210	4353	Bacteria, Proteobacteria, Gammaproteobacteria, Pseudomonadales, Pseudomonadaceae, Azotobacter
A0A0C4WW80	290	A	Azotobacter chroococcum NCIMB 8003 (Strain: NCIMB 8003)	1328314	UP000068210	4353	Bacteria, Proteobacteria, Gammaproteobacteria, Pseudomonadales, Pseudomonadaceae, Azotobacter
A0A0C5B9Y5	333	A	Rathayibacter toxicus (Strain: FH142)	145458	UP000052979	1904	Bacteria, Actinobacteria, Micrococcales, Microbacteriaceae, Rathayibacter
A0A0C5BF53	336	A	Rathayibacter toxicus (Strain: FH142)	145458	UP000052979	1904	Bacteria, Actinobacteria, Micrococcales, Microbacteriaceae, Rathayibacter
A0A0C5FR06	322	A	Streptomyces cyaneogriseus subsp. noncyanogenus (Strain: NMWT 1)	477245	UP000032234	5829	Bacteria, Actinobacteria, Streptomycetales, Streptomycetaceae, Streptomyces
A0A0C5FZ97	328	A	Streptomyces cyaneogriseus subsp. noncyanogenus (Strain: NMWT 1)	477245	UP000032234	5829	Bacteria, Actinobacteria, Streptomycetales, Streptomycetaceae, Streptomyces
A0A0C5G3F6	334	A	Streptomyces cyaneogriseus subsp. noncyanogenus (Strain: NMWT 1)	477245	UP000032234	5829	Bacteria, Actinobacteria, Streptomycetales, Streptomycetaceae, Streptomyces
A0A0C5GAR2	325	A	Streptomyces cyaneogriseus subsp. noncyanogenus (Strain: NMWT 1)	477245	UP000032234	5829	Bacteria, Actinobacteria, Streptomycetales, Streptomycetaceae, Streptomyces
A0A0C5JC46	324	A	Rugosibacter aromaticivorans (Strain: PG1-Ca6)	1565605	UP000061603	2443	Bacteria, Proteobacteria, Betaproteobacteria, Rhodocyclales, Rhodocyclaceae, Rugosibacter
A0A0C5WEX1	306	A	Siansivirga zeaxanthinifaciens CC-SAMT-1 (Strain: CC-SAMT-1)	1454006	UP000032229	2744	Bacteria, Bacteroidetes, Flavobacteriia, Flavobacteriales, Flavobacteriaceae, Siansivirga
A0A0C5XCV5	302	A	Nocardioides simplex (Arthrobacter simplex) (Strain: VKM Ac-2033D)	2045	UP000030300	5426	Bacteria, Actinobacteria, Propionibacteriales, Nocardioidaceae, Pimelobacter
A0A0C7NDX7	339	A	Moorella glycerini (Strain: NMP)	55779	UP000050078	3384	Bacteria, Firmicutes, Clostridia, Thermoanaerobacterales, Thermoanaerobacteraceae, Moorella group, Moorella
A0A0D0EYD4	319	A	Flavobacterium hibernum (Strain: DSM 12611)	37752	UP000032061	4288	Bacteria, Bacteroidetes, Flavobacteriia, Flavobacteriales, Flavobacteriaceae, Flavobacterium
A0A0D0F3T3	345	A	Flavobacterium hibernum (Strain: DSM 12611)	37752	UP000032061	4288	Bacteria, Bacteroidetes, Flavobacteriia, Flavobacteriales, Flavobacteriaceae, Flavobacterium
A0A0D0IPM8	352	A	Leucobacter komagatae (Strain: VKM ST2845)	55969	UP000032120	2703	Bacteria, Actinobacteria, Micrococcales, Microbacteriaceae, Leucobacter
A0A0D0IPQ4	322	A	Leucobacter komagatae (Strain: VKM ST2845)	55969	UP000032120	2703	Bacteria, Actinobacteria, Micrococcales, Microbacteriaceae, Leucobacter
A0A0D0IQQ9	327	A	Leucobacter komagatae (Strain: VKM ST2845)	55969	UP000032120	2703	Bacteria, Actinobacteria, Micrococcales, Microbacteriaceae, Leucobacter
A0A0D0IVA9	336	A	Leucobacter komagatae (Strain: VKM ST2845)	55969	UP000032120	2703	Bacteria, Actinobacteria, Micrococcales, Microbacteriaceae, Leucobacter
A0A0D0K465	340	A	Rhodococcus sp. MEB064 (Strain: MEB064)	1587522	UP000032087	3865	Bacteria, Actinobacteria, Corynebacteriales, Nocardiaceae, Rhodococcus
A0A0D0LAJ7	326	A	Rhodococcus sp. MEB064 (Strain: MEB064)	1587522	UP000032087	3865	Bacteria, Actinobacteria, Corynebacteriales, Nocardiaceae, Rhodococcus
A0A0D0LB44	321	A	Rhodococcus sp. MEB064 (Strain: MEB064)	1587522	UP000032087	3865	Bacteria, Actinobacteria, Corynebacteriales, Nocardiaceae, Rhodococcus
A0A0D0LJV3	319	A	Rhodococcus sp. MEB064 (Strain: MEB064)	1587522	UP000032087	3865	Bacteria, Actinobacteria, Corynebacteriales, Nocardiaceae, Rhodococcus
A0A0D0LL77	322	A	Rhodococcus sp. MEB064 (Strain: MEB064)	1587522	UP000032087	3865	Bacteria, Actinobacteria, Corynebacteriales, Nocardiaceae, Rhodococcus
A0A0D0N938	321	A	Kitasatospora griseola (Streptomyces griseolosporeus) (Strain: MF730-N6)	2064	UP000032066	5875	Bacteria, Actinobacteria, Streptomycetales, Streptomycetaceae, Kitasatospora
A0A0D0NC26	306	A	Kitasatospora griseola (Streptomyces griseolosporeus) (Strain: MF730-N6)	2064	UP000032066	5875	Bacteria, Actinobacteria, Streptomycetales, Streptomycetaceae, Kitasatospora
A0A0D0P155	324	A	Kitasatospora griseola (Streptomyces griseolosporeus) (Strain: MF730-N6)	2064	UP000032066	5875	Bacteria, Actinobacteria, Streptomycetales, Streptomycetaceae, Kitasatospora
A0A0D0PTD9	341	A	Kitasatospora griseola (Streptomyces griseolosporeus) (Strain: MF730-N6)	2064	UP000032066	5875	Bacteria, Actinobacteria, Streptomycetales, Streptomycetaceae, Kitasatospora
A0A0D0PWD2	330	A	Kitasatospora griseola (Streptomyces griseolosporeus) (Strain: MF730-N6)	2064	UP000032066	5875	Bacteria, Actinobacteria, Streptomycetales, Streptomycetaceae, Kitasatospora
A0A0D0PYA6	321	A	Kitasatospora griseola (Streptomyces griseolosporeus) (Strain: MF730-N6)	2064	UP000032066	5875	Bacteria, Actinobacteria, Streptomycetales, Streptomycetaceae, Kitasatospora
A0A0D0Q212	336	A	Kitasatospora griseola (Streptomyces griseolosporeus) (Strain: MF730-N6)	2064	UP000032066	5875	Bacteria, Actinobacteria, Streptomycetales, Streptomycetaceae, Kitasatospora
A0A0D0QGG7	328	A	Lysobacter sp. A03 (Strain: A03)	1199154	UP000032077	2559	Bacteria, Proteobacteria, Gammaproteobacteria, Xanthomonadales, Xanthomonadaceae, Lysobacter
A0A0D0US92	332	A	Micromonospora carbonacea (Strain: JXNU-1)	47853	UP000032254	5591	Bacteria, Actinobacteria, Micromonosporales, Micromonosporaceae, Micromonospora
A0A0D0UVS3	330	A	Micromonospora carbonacea (Strain: JXNU-1)	47853	UP000032254	5591	Bacteria, Actinobacteria, Micromonosporales, Micromonosporaceae, Micromonospora
A0A0D0VLR8	349	A	Micromonospora carbonacea (Strain: JXNU-1)	47853	UP000032254	5591	Bacteria, Actinobacteria, Micromonosporales, Micromonosporaceae, Micromonospora
A0A0D0WQ60	321	A	Micromonospora carbonacea (Strain: JXNU-1)	47853	UP000032254	5591	Bacteria, Actinobacteria, Micromonosporales, Micromonosporaceae, Micromonospora
A0A0D1JT07	326	A	Mycolicibacterium llatzerense (Strain: CLUC14)	280871	UP000032221	5405	Bacteria, Actinobacteria, Corynebacteriales, Mycobacteriaceae, Mycolicibacterium
A0A0D1K0C7	319	A	Mycolicibacterium llatzerense (Strain: CLUC14)	280871	UP000032221	5405	Bacteria, Actinobacteria, Corynebacteriales, Mycobacteriaceae, Mycolicibacterium
A0A0D1L478	329	A	Mycolicibacterium llatzerense (Strain: CLUC14)	280871	UP000032221	5405	Bacteria, Actinobacteria, Corynebacteriales, Mycobacteriaceae, Mycolicibacterium
A0A0D1LFE5	290	A	Pseudomonas putida (Arthrobacter siderocapsulatus) (Strain: UASWS0946)	303	UP000032298	5175	Bacteria, Proteobacteria, Gammaproteobacteria, Pseudomonadales, Pseudomonadaceae, Pseudomonas
A0A0D1P399	333	A	Bradyrhizobium elkanii (Strain: UASWS1015)	29448	UP000032215	6820	Bacteria, Proteobacteria, Alphaproteobacteria, Rhizobiales, Bradyrhizobiaceae, Bradyrhizobium
A0A0D1W431	324	A	Aneurinibacillus migulanus (Bacillus migulanus) (Strain: DSM 2895)	47500	UP000037269	5649	Bacteria, Firmicutes, Bacilli, Bacillales, Paenibacillaceae, Aneurinibacillus group, Aneurinibacillus
A0A0D1Y127	321	A	Aneurinibacillus migulanus (Bacillus migulanus) (Strain: DSM 2895)	47500	UP000037269	5649	Bacteria, Firmicutes, Bacilli, Bacillales, Paenibacillaceae, Aneurinibacillus group, Aneurinibacillus
A0A0D1Y6Q3	317	A	Aneurinibacillus migulanus (Bacillus migulanus) (Strain: DSM 2895)	47500	UP000037269	5649	Bacteria, Firmicutes, Bacilli, Bacillales, Paenibacillaceae, Aneurinibacillus group, Aneurinibacillus
A0A0D1YJ75	312	A	Aneurinibacillus migulanus (Bacillus migulanus) (Strain: DSM 2895)	47500	UP000037269	5649	Bacteria, Firmicutes, Bacilli, Bacillales, Paenibacillaceae, Aneurinibacillus group, Aneurinibacillus
A0A0D3V8F1	312	A	Paenibacillus sp. IHBB 10380 (Strain: IHBB 10380)	1566358	UP000032320	4588	Bacteria, Firmicutes, Bacilli, Bacillales, Paenibacillaceae, Paenibacillus
A0A0D3V8I8	313	A	Paenibacillus sp. IHBB 10380 (Strain: IHBB 10380)	1566358	UP000032320	4588	Bacteria, Firmicutes, Bacilli, Bacillales, Paenibacillaceae, Paenibacillus
A0A0D3VAP1	306	A	Paenibacillus sp. IHBB 10380 (Strain: IHBB 10380)	1566358	UP000032320	4588	Bacteria, Firmicutes, Bacilli, Bacillales, Paenibacillaceae, Paenibacillus
A0A0D3VCW4	314	A	Paenibacillus sp. IHBB 10380 (Strain: IHBB 10380)	1566358	UP000032320	4588	Bacteria, Firmicutes, Bacilli, Bacillales, Paenibacillaceae, Paenibacillus
A0A0D3VDM4	309	A	Paenibacillus sp. IHBB 10380 (Strain: IHBB 10380)	1566358	UP000032320	4588	Bacteria, Firmicutes, Bacilli, Bacillales, Paenibacillaceae, Paenibacillus
A0A0D3VED2	312	A	Paenibacillus sp. IHBB 10380 (Strain: IHBB 10380)	1566358	UP000032320	4588	Bacteria, Firmicutes, Bacilli, Bacillales, Paenibacillaceae, Paenibacillus
A0A0D3VFG2	312	A	Paenibacillus sp. IHBB 10380 (Strain: IHBB 10380)	1566358	UP000032320	4588	Bacteria, Firmicutes, Bacilli, Bacillales, Paenibacillaceae, Paenibacillus
A0A0D3VGZ2	313	A	Paenibacillus sp. IHBB 10380 (Strain: IHBB 10380)	1566358	UP000032320	4588	Bacteria, Firmicutes, Bacilli, Bacillales, Paenibacillaceae, Paenibacillus
A0A0D3VHH9	319	A	Paenibacillus sp. IHBB 10380 (Strain: IHBB 10380)	1566358	UP000032320	4588	Bacteria, Firmicutes, Bacilli, Bacillales, Paenibacillaceae, Paenibacillus
A0A0D4BYF2	318	A	Arthrobacter sp. IHBB 11108 (Strain: IHBB 11108)	1618207	UP000061839	2887	Bacteria, Actinobacteria, Micrococcales, Micrococcaceae, Arthrobacter
A0A0D4C197	321	A	Arthrobacter sp. IHBB 11108 (Strain: IHBB 11108)	1618207	UP000061839	2887	Bacteria, Actinobacteria, Micrococcales, Micrococcaceae, Arthrobacter
A0A0D4CJC8	324	A	Lactobacillus mucosae LM1 (Strain: LM1)	1130798	UP000003645	1970	Bacteria, Firmicutes, Bacilli, Lactobacillales, Lactobacillaceae, Lactobacillus
A0A0D5A7L8	331	A	Rhodococcus sp. B7740 (Strain: B7740)	1564114	UP000032410	5193	Bacteria, Actinobacteria, Corynebacteriales, Nocardiaceae, Rhodococcus
A0A0D5A7Y8	330	A	Rhodococcus sp. B7740 (Strain: B7740)	1564114	UP000032410	5193	Bacteria, Actinobacteria, Corynebacteriales, Nocardiaceae, Rhodococcus
A0A0D5AC61	329	A	Rhodococcus sp. B7740 (Strain: B7740)	1564114	UP000032410	5193	Bacteria, Actinobacteria, Corynebacteriales, Nocardiaceae, Rhodococcus
A0A0D5NGK1	313	A	Paenibacillus beijingensis (Strain: DSM 24997)	1126833	UP000032633	4723	Bacteria, Firmicutes, Bacilli, Bacillales, Paenibacillaceae, Paenibacillus
A0A0D5NH56	314	A	Paenibacillus beijingensis (Strain: DSM 24997)	1126833	UP000032633	4723	Bacteria, Firmicutes, Bacilli, Bacillales, Paenibacillaceae, Paenibacillus
A0A0D5NMC6	351	A	Paenibacillus beijingensis (Strain: DSM 24997)	1126833	UP000032633	4723	Bacteria, Firmicutes, Bacilli, Bacillales, Paenibacillaceae, Paenibacillus
A0A0D5VEI8	321	A	Paraburkholderia fungorum (Strain: ATCC BAA-463)	134537	UP000032614	8142	Bacteria, Proteobacteria, Betaproteobacteria, Burkholderiales, Burkholderiaceae, Paraburkholderia
A0A0D6A2S4	298	A	Lactobacillus acetotolerans (Strain: NBRC 13120)	1600	UP000035709	1612	Bacteria, Firmicutes, Bacilli, Lactobacillales, Lactobacillaceae, Lactobacillus
A0A0D6ADG4	323	A	Geminocystis sp. NIES-3708 (Strain: NIES-3708)	1615909	UP000060542	3607	Bacteria, Cyanobacteria, Oscillatoriophycideae, Chroococcales, Chroococcaceae, Geminocystis
A0A0D6DUX8	314	A	Lactococcus piscium MKFS47 (Strain: MKFS47)	297352	UP000033166	2361	Bacteria, Firmicutes, Bacilli, Lactobacillales, Streptococcaceae, Lactococcus
A0A0D6DX21	304	A	Lactococcus piscium MKFS47 (Strain: MKFS47)	297352	UP000033166	2361	Bacteria, Firmicutes, Bacilli, Lactobacillales, Streptococcaceae, Lactococcus
A0A0D6EUL4	322	A	Candidatus Methylopumilus planktonicus (Strain: MMS-10A-171)	1581557	UP000064007	1376	Bacteria, Proteobacteria, Betaproteobacteria, Nitrosomonadales, Methylophilaceae, Candidatus Methylopumilus
A0A0D6P9V1	347	A	Acidisphaera rubrifaciens HS-AP3 (Strain: HS-AP3)	1231350	UP000032680	2788	Bacteria, Proteobacteria, Alphaproteobacteria, Rhodospirillales, Acetobacteraceae, Acidisphaera
A0A0D6TPI5	320	A	Flavobacterium sp. 316 (Strain: 316)	1603293	UP000032747	3356	Bacteria, Bacteroidetes, Flavobacteriia, Flavobacteriales, Flavobacteriaceae, Flavobacterium
A0A0D7CD20	328	A	Streptomyces natalensis ATCC 27448 (Strain: ATCC 27448)	1240678	UP000032458	6559	Bacteria, Actinobacteria, Streptomycetales, Streptomycetaceae, Streptomyces
A0A0D7CNR4	322	A	Streptomyces natalensis ATCC 27448 (Strain: ATCC 27448)	1240678	UP000032458	6559	Bacteria, Actinobacteria, Streptomycetales, Streptomycetaceae, Streptomyces
A0A0D7CPA7	316	A	Streptomyces natalensis ATCC 27448 (Strain: ATCC 27448)	1240678	UP000032458	6559	Bacteria, Actinobacteria, Streptomycetales, Streptomycetaceae, Streptomyces
A0A0D7KEI6	325	A	Acidovorax temperans (Strain: KY4)	80878	UP000032566	3750	Bacteria, Proteobacteria, Betaproteobacteria, Burkholderiales, Comamonadaceae, Acidovorax
A0A0D7N738	334	A	Bradyrhizobium sp. LTSP885 (Strain: LTSP885)	1619232	UP000032343	6729	Bacteria, Proteobacteria, Alphaproteobacteria, Rhizobiales, Bradyrhizobiaceae, Bradyrhizobium
A0A0D7PHK9	339	A	Bradyrhizobium sp. LTSP849 (Strain: LTSP849)	1615890	UP000032516	7451	Bacteria, Proteobacteria, Alphaproteobacteria, Rhizobiales, Bradyrhizobiaceae, Bradyrhizobium
A0A0D7QL53	346	A	Agreia bicolorata (Strain: VKM Ac-1804)	110935	UP000032503	3109	Bacteria, Actinobacteria, Micrococcales, Microbacteriaceae, Agreia
A0A0D7VWP3	334	A	Tamlana nanhaiensis (Strain: FHC16)	1382798	UP000032361	3029	Bacteria, Bacteroidetes, Flavobacteriia, Flavobacteriales, Flavobacteriaceae, Tamlana
A0A0D7VY93	321	A	Tamlana nanhaiensis (Strain: FHC16)	1382798	UP000032361	3029	Bacteria, Bacteroidetes, Flavobacteriia, Flavobacteriales, Flavobacteriaceae, Tamlana
A0A0D7W4I1	339	A	Tamlana nanhaiensis (Strain: FHC16)	1382798	UP000032361	3029	Bacteria, Bacteroidetes, Flavobacteriia, Flavobacteriales, Flavobacteriaceae, Tamlana
A0A0D8HTV4	322	A	Rhodococcus sp. AD45 (Strain: AD45)	103808	UP000032323	6266	Bacteria, Actinobacteria, Corynebacteriales, Nocardiaceae, Rhodococcus
A0A0D8HYD1	325	A	Rhodococcus sp. AD45 (Strain: AD45)	103808	UP000032323	6266	Bacteria, Actinobacteria, Corynebacteriales, Nocardiaceae, Rhodococcus
A0A0D8HYP3	340	A	Rhodococcus sp. AD45 (Strain: AD45)	103808	UP000032323	6266	Bacteria, Actinobacteria, Corynebacteriales, Nocardiaceae, Rhodococcus
A0A0D8HYU4	336	A	Rhodococcus sp. AD45 (Strain: AD45)	103808	UP000032323	6266	Bacteria, Actinobacteria, Corynebacteriales, Nocardiaceae, Rhodococcus
A0A0D8HZZ5	317	A	Rhodococcus sp. AD45 (Strain: AD45)	103808	UP000032323	6266	Bacteria, Actinobacteria, Corynebacteriales, Nocardiaceae, Rhodococcus
A0A0D8I2D9	330	A	Rhodococcus sp. AD45 (Strain: AD45)	103808	UP000032323	6266	Bacteria, Actinobacteria, Corynebacteriales, Nocardiaceae, Rhodococcus
A0A0D8I9P3	315	A	Clostridium aceticum (Strain: DSM 1496)	84022	UP000035704	3835	Bacteria, Firmicutes, Clostridia, Clostridiales, Clostridiaceae, Clostridium
A0A0D8IEH9	310	A	Clostridium aceticum (Strain: DSM 1496)	84022	UP000035704	3835	Bacteria, Firmicutes, Clostridia, Clostridiales, Clostridiaceae, Clostridium
A0A0E3TQS4	326	A	Mycobacterium chelonae (Strain: ATCC 35752)	1774	UP000033056	4488	Bacteria, Actinobacteria, Corynebacteriales, Mycobacteriaceae, Mycobacteroides
A0A0E3TRC0	333	A	Mycobacterium chelonae (Strain: ATCC 35752)	1774	UP000033056	4488	Bacteria, Actinobacteria, Corynebacteriales, Mycobacteriaceae, Mycobacteroides
A0A0E3UMN3	322	A	Pseudoxanthomonas suwonensis (Strain: J1)	314722	UP000033067	3063	Bacteria, Proteobacteria, Gammaproteobacteria, Xanthomonadales, Xanthomonadaceae, Pseudoxanthomonas
A0A0E3V8H1	322	A	Spirosoma radiotolerans (Strain: DG5A)	1379870	UP000033054	5328	Bacteria, Bacteroidetes, Cytophagia, Cytophagales, Cytophagaceae, Spirosoma
A0A0E3WG32	341	A	Paenibacillus riograndensis SBR5	1073571	UP000033163	6638	Bacteria, Firmicutes, Bacilli, Bacillales, Paenibacillaceae, Paenibacillus, Paenibacillus sonchi group
A0A0E3WGK6	303	A	Paenibacillus riograndensis SBR5	1073571	UP000033163	6638	Bacteria, Firmicutes, Bacilli, Bacillales, Paenibacillaceae, Paenibacillus, Paenibacillus sonchi group
A0A0E3WGL0	319	A	Paenibacillus riograndensis SBR5	1073571	UP000033163	6638	Bacteria, Firmicutes, Bacilli, Bacillales, Paenibacillaceae, Paenibacillus, Paenibacillus sonchi group
A0A0E3WH81	305	A	Paenibacillus riograndensis SBR5	1073571	UP000033163	6638	Bacteria, Firmicutes, Bacilli, Bacillales, Paenibacillaceae, Paenibacillus, Paenibacillus sonchi group
A0A0E3WHX4	315	A	Paenibacillus riograndensis SBR5	1073571	UP000033163	6638	Bacteria, Firmicutes, Bacilli, Bacillales, Paenibacillaceae, Paenibacillus, Paenibacillus sonchi group
A0A0E3WJN3	301	A	Paenibacillus riograndensis SBR5	1073571	UP000033163	6638	Bacteria, Firmicutes, Bacilli, Bacillales, Paenibacillaceae, Paenibacillus, Paenibacillus sonchi group
A0A0E3ZJ35	318	A	Pontibacter korlensis (Strain: X14-1T)	400092	UP000033109	4103	Bacteria, Bacteroidetes, Cytophagia, Cytophagales, Hymenobacteraceae, Pontibacter
A0A0E3ZT83	299	A	Spirosoma radiotolerans (Strain: DG5A)	1379870	UP000033054	5328	Bacteria, Bacteroidetes, Cytophagia, Cytophagales, Cytophagaceae, Spirosoma
A0A0E3ZZD9	363	A	Spirosoma radiotolerans (Strain: DG5A)	1379870	UP000033054	5328	Bacteria, Bacteroidetes, Cytophagia, Cytophagales, Cytophagaceae, Spirosoma
A0A0E4A0M2	346	A	Spirosoma radiotolerans (Strain: DG5A)	1379870	UP000033054	5328	Bacteria, Bacteroidetes, Cytophagia, Cytophagales, Cytophagaceae, Spirosoma
A0A0E4CUK1	312	A	Paenibacillus riograndensis SBR5	1073571	UP000033163	6638	Bacteria, Firmicutes, Bacilli, Bacillales, Paenibacillaceae, Paenibacillus, Paenibacillus sonchi group
A0A0E4CUY8	321	A	Paenibacillus riograndensis SBR5	1073571	UP000033163	6638	Bacteria, Firmicutes, Bacilli, Bacillales, Paenibacillaceae, Paenibacillus, Paenibacillus sonchi group
A0A0E4CV18	323	A	Paenibacillus riograndensis SBR5	1073571	UP000033163	6638	Bacteria, Firmicutes, Bacilli, Bacillales, Paenibacillaceae, Paenibacillus, Paenibacillus sonchi group
A0A0E4G9Z3	322	A	Syntrophomonas zehnderi OL-4 (Strain: OL-4)	690567	UP000045545	2631	Bacteria, Firmicutes, Clostridia, Clostridiales, Syntrophomonadaceae, Syntrophomonas
A0A0E4H7W0	317	A	Paenibacillus riograndensis SBR5	1073571	UP000033163	6638	Bacteria, Firmicutes, Bacilli, Bacillales, Paenibacillaceae, Paenibacillus, Paenibacillus sonchi group
A0A0E4HC80	318	A	Paenibacillus riograndensis SBR5	1073571	UP000033163	6638	Bacteria, Firmicutes, Bacilli, Bacillales, Paenibacillaceae, Paenibacillus, Paenibacillus sonchi group
A0A0E4HCS1	331	A	Paenibacillus riograndensis SBR5	1073571	UP000033163	6638	Bacteria, Firmicutes, Bacilli, Bacillales, Paenibacillaceae, Paenibacillus, Paenibacillus sonchi group
A0A0E4HFZ9	349	A	Paenibacillus riograndensis SBR5	1073571	UP000033163	6638	Bacteria, Firmicutes, Bacilli, Bacillales, Paenibacillaceae, Paenibacillus, Paenibacillus sonchi group
A0A0E9LRA4	311	A	Geofilum rubicundum JCM 15548 (Strain: JCM 15548)	1236989	UP000032900	4411	Bacteria, Bacteroidetes, Bacteroidia, Marinilabiliales, Marinilabiliaceae, Geofilum
A0A0E9LU12	286	A	Geofilum rubicundum JCM 15548 (Strain: JCM 15548)	1236989	UP000032900	4411	Bacteria, Bacteroidetes, Bacteroidia, Marinilabiliales, Marinilabiliaceae, Geofilum
A0A0E9MLH4	320	A	Sphingomonas changbaiensis NBRC 104936 (Strain: NBRC 104936)	1219043	UP000033202	3151	Bacteria, Proteobacteria, Alphaproteobacteria, Sphingomonadales, Sphingomonadaceae, Sphingomonas
A0A0E9MZV4	342	A	Flavihumibacter petaseus NBRC 106054 (Strain: NBRC 106054)	1220578	UP000033121	4759	Bacteria, Bacteroidetes, Chitinophagia, Chitinophagales, Chitinophagaceae, Flavihumibacter
A0A0E9N3V7	314	A	Flavihumibacter petaseus NBRC 106054 (Strain: NBRC 106054)	1220578	UP000033121	4759	Bacteria, Bacteroidetes, Chitinophagia, Chitinophagales, Chitinophagaceae, Flavihumibacter
A0A0F0C4Z6	303	A	Clostridium sp. FS41 (Strain: FS41)	1609975	UP000033604	5722	Bacteria, Firmicutes, Clostridia, Clostridiales, Clostridiaceae, Clostridium
A0A0F0ETC5	324	A	Terrabacter sp. 28 (Strain: 28)	1619947	UP000033603	3812	Bacteria, Actinobacteria, Micrococcales, Intrasporangiaceae, Terrabacter
A0A0F0ETZ7	331	A	Terrabacter sp. 28 (Strain: 28)	1619947	UP000033603	3812	Bacteria, Actinobacteria, Micrococcales, Intrasporangiaceae, Terrabacter
A0A0F0EXJ6	332	A	Terrabacter sp. 28 (Strain: 28)	1619947	UP000033603	3812	Bacteria, Actinobacteria, Micrococcales, Intrasporangiaceae, Terrabacter
A0A0F0GD00	321	A	Lechevalieria aerocolonigenes (Nocardia aerocolonigenes) (Saccharothrix aerocolonigenes) (Strain: NRRL B-16140)	68170	UP000033393	8237	Bacteria, Actinobacteria, Pseudonocardiales, Pseudonocardiaceae, Lechevalieria
A0A0F0GEF4	320	A	Lechevalieria aerocolonigenes (Nocardia aerocolonigenes) (Saccharothrix aerocolonigenes) (Strain: NRRL B-16140)	68170	UP000033393	8237	Bacteria, Actinobacteria, Pseudonocardiales, Pseudonocardiaceae, Lechevalieria
A0A0F0GF54	314	A	Lechevalieria aerocolonigenes (Nocardia aerocolonigenes) (Saccharothrix aerocolonigenes) (Strain: NRRL B-16140)	68170	UP000033393	8237	Bacteria, Actinobacteria, Pseudonocardiales, Pseudonocardiaceae, Lechevalieria
A0A0F0GJ58	326	A	Lechevalieria aerocolonigenes (Nocardia aerocolonigenes) (Saccharothrix aerocolonigenes) (Strain: NRRL B-16140)	68170	UP000033393	8237	Bacteria, Actinobacteria, Pseudonocardiales, Pseudonocardiaceae, Lechevalieria
A0A0F0GL44	319	A	Lechevalieria aerocolonigenes (Nocardia aerocolonigenes) (Saccharothrix aerocolonigenes) (Strain: NRRL B-16140)	68170	UP000033393	8237	Bacteria, Actinobacteria, Pseudonocardiales, Pseudonocardiaceae, Lechevalieria
A0A0F0GPG5	321	A	Lechevalieria aerocolonigenes (Nocardia aerocolonigenes) (Saccharothrix aerocolonigenes) (Strain: NRRL B-16140)	68170	UP000033393	8237	Bacteria, Actinobacteria, Pseudonocardiales, Pseudonocardiaceae, Lechevalieria
A0A0F0GQ27	319	A	Lechevalieria aerocolonigenes (Nocardia aerocolonigenes) (Saccharothrix aerocolonigenes) (Strain: NRRL B-16140)	68170	UP000033393	8237	Bacteria, Actinobacteria, Pseudonocardiales, Pseudonocardiaceae, Lechevalieria
A0A0F0GQ48	286	A	Lechevalieria aerocolonigenes (Nocardia aerocolonigenes) (Saccharothrix aerocolonigenes) (Strain: NRRL B-16140)	68170	UP000033393	8237	Bacteria, Actinobacteria, Pseudonocardiales, Pseudonocardiaceae, Lechevalieria
A0A0F0GSR9	323	A	Lechevalieria aerocolonigenes (Nocardia aerocolonigenes) (Saccharothrix aerocolonigenes) (Strain: NRRL B-16140)	68170	UP000033393	8237	Bacteria, Actinobacteria, Pseudonocardiales, Pseudonocardiaceae, Lechevalieria
A0A0F0GTG0	322	A	Lechevalieria aerocolonigenes (Nocardia aerocolonigenes) (Saccharothrix aerocolonigenes) (Strain: NRRL B-16140)	68170	UP000033393	8237	Bacteria, Actinobacteria, Pseudonocardiales, Pseudonocardiaceae, Lechevalieria
A0A0F0GTP2	316	A	Streptomyces sp. NRRL F-4428 (Strain: NRRL F-4428)	1609137	UP000033569	5663	Bacteria, Actinobacteria, Streptomycetales, Streptomycetaceae, Streptomyces
A0A0F0GTT5	318	A	Streptomyces sp. NRRL F-4428 (Strain: NRRL F-4428)	1609137	UP000033569	5663	Bacteria, Actinobacteria, Streptomycetales, Streptomycetaceae, Streptomyces
A0A0F0GVU7	322	A	Streptomyces sp. NRRL F-4428 (Strain: NRRL F-4428)	1609137	UP000033569	5663	Bacteria, Actinobacteria, Streptomycetales, Streptomycetaceae, Streptomyces
A0A0F0H3J6	345	A	Lechevalieria aerocolonigenes (Nocardia aerocolonigenes) (Saccharothrix aerocolonigenes) (Strain: NRRL B-16140)	68170	UP000033393	8237	Bacteria, Actinobacteria, Pseudonocardiales, Pseudonocardiaceae, Lechevalieria
A0A0F0HBD1	327	A	Streptomyces sp. NRRL F-4428 (Strain: NRRL F-4428)	1609137	UP000033569	5663	Bacteria, Actinobacteria, Streptomycetales, Streptomycetaceae, Streptomyces
A0A0F0HD66	319	A	Streptomyces sp. NRRL F-4428 (Strain: NRRL F-4428)	1609137	UP000033569	5663	Bacteria, Actinobacteria, Streptomycetales, Streptomycetaceae, Streptomyces
A0A0F0K9U2	331	A	Microbacterium foliorum (Strain: DSM 12966)	104336	UP000033572	3324	Bacteria, Actinobacteria, Micrococcales, Microbacteriaceae, Microbacterium
A0A0F0KDG4	328	A	Microbacterium azadirachtae (Strain: DSM 23848)	582680	UP000033448	3744	Bacteria, Actinobacteria, Micrococcales, Microbacteriaceae, Microbacterium
A0A0F0KEN2	329	A	Microbacterium foliorum (Strain: DSM 12966)	104336	UP000033572	3324	Bacteria, Actinobacteria, Micrococcales, Microbacteriaceae, Microbacterium
A0A0F0KI75	330	A	Microbacterium azadirachtae (Strain: DSM 23848)	582680	UP000033448	3744	Bacteria, Actinobacteria, Micrococcales, Microbacteriaceae, Microbacterium
A0A0F0KY57	318	A	Microbacterium azadirachtae (Strain: DSM 23848)	582680	UP000033448	3744	Bacteria, Actinobacteria, Micrococcales, Microbacteriaceae, Microbacterium
A0A0F0L482	331	A	Microbacterium oxydans (Strain: BEL4b)	82380	UP000033640	3588	Bacteria, Actinobacteria, Micrococcales, Microbacteriaceae, Microbacterium
A0A0F0L4A0	330	A	Microbacterium oxydans (Strain: BEL4b)	82380	UP000033640	3588	Bacteria, Actinobacteria, Micrococcales, Microbacteriaceae, Microbacterium
A0A0F0LIZ3	314	A	Microbacterium oxydans (Strain: BEL4b)	82380	UP000033640	3588	Bacteria, Actinobacteria, Micrococcales, Microbacteriaceae, Microbacterium
A0A0F0LRF2	330	A	Microbacterium ginsengisoli (Strain: DSM 18659)	400772	UP000033451	2779	Bacteria, Actinobacteria, Micrococcales, Microbacteriaceae, Microbacterium
A0A0F2C954	322	A	Microbacterium sp. SA39 (Strain: SA39)	1263625	UP000033425	3732	Bacteria, Actinobacteria, Micrococcales, Microbacteriaceae, Microbacterium
A0A0F2C9R0	328	A	Microbacterium sp. SA39 (Strain: SA39)	1263625	UP000033425	3732	Bacteria, Actinobacteria, Micrococcales, Microbacteriaceae, Microbacterium
A0A0F2C9V5	312	A	Microbacterium sp. SA39 (Strain: SA39)	1263625	UP000033425	3732	Bacteria, Actinobacteria, Micrococcales, Microbacteriaceae, Microbacterium
A0A0F2CAU2	330	A	Microbacterium sp. SA39 (Strain: SA39)	1263625	UP000033425	3732	Bacteria, Actinobacteria, Micrococcales, Microbacteriaceae, Microbacterium
A0A0F2CD41	327	A	Microbacterium sp. SA39 (Strain: SA39)	1263625	UP000033425	3732	Bacteria, Actinobacteria, Micrococcales, Microbacteriaceae, Microbacterium
A0A0F2J8S4	325	A	Desulfosporosinus sp. I2 (Strain: I2)	1617025	UP000033442	5500	Bacteria, Firmicutes, Clostridia, Clostridiales, Peptococcaceae, Desulfosporosinus
A0A0F2JKY7	399	A	Desulfosporosinus sp. I2 (Strain: I2)	1617025	UP000033442	5500	Bacteria, Firmicutes, Clostridia, Clostridiales, Peptococcaceae, Desulfosporosinus
A0A0F2NUJ9	288	A	Gammaproteobacteria bacterium BRH_c0	1629722	UP000033581	2959	Bacteria, Proteobacteria, Gammaproteobacteria
A0A0F2NVL0	325	A	Gammaproteobacteria bacterium BRH_c0	1629722	UP000033581	2959	Bacteria, Proteobacteria, Gammaproteobacteria
A0A0F2TC34	324	A	Streptomyces rubellomurinus (strain ATCC 31215) (Strain: ATCC 31215)	359131	UP000033699	6267	Bacteria, Actinobacteria, Streptomycetales, Streptomycetaceae, Streptomyces
A0A0F2TD47	318	A	Streptomyces rubellomurinus (strain ATCC 31215) (Strain: ATCC 31215)	359131	UP000033699	6267	Bacteria, Actinobacteria, Streptomycetales, Streptomycetaceae, Streptomyces
A0A0F2TH44	332	A	Streptomyces rubellomurinus (strain ATCC 31215) (Strain: ATCC 31215)	359131	UP000033699	6267	Bacteria, Actinobacteria, Streptomycetales, Streptomycetaceae, Streptomyces
A0A0F2THC9	325	A	Streptomyces rubellomurinus (strain ATCC 31215) (Strain: ATCC 31215)	359131	UP000033699	6267	Bacteria, Actinobacteria, Streptomycetales, Streptomycetaceae, Streptomyces
A0A0F2TJC5	328	A	Streptomyces rubellomurinus (strain ATCC 31215) (Strain: ATCC 31215)	359131	UP000033699	6267	Bacteria, Actinobacteria, Streptomycetales, Streptomycetaceae, Streptomyces
A0A0F2TL91	329	A	Streptomyces rubellomurinus (strain ATCC 31215) (Strain: ATCC 31215)	359131	UP000033699	6267	Bacteria, Actinobacteria, Streptomycetales, Streptomycetaceae, Streptomyces
A0A0F3KWZ8	315	A	Luteibacter yeojuensis (Strain: SU11)	345309	UP000033651	3844	Bacteria, Proteobacteria, Gammaproteobacteria, Xanthomonadales, Rhodanobacteraceae, Luteibacter
A0A0F3KZJ4	330	A	Luteibacter yeojuensis (Strain: SU11)	345309	UP000033651	3844	Bacteria, Proteobacteria, Gammaproteobacteria, Xanthomonadales, Rhodanobacteraceae, Luteibacter
A0A0F4IQU7	314	A	Streptomyces katrae (Strain: NRRL ISP-5550)	68223	UP000033551	7302	Bacteria, Actinobacteria, Streptomycetales, Streptomycetaceae, Streptomyces
A0A0F4IZ30	326	A	Streptomyces sp. NRRL S-444 (Strain: NRRL S-444)	1609134	UP000033406	8021	Bacteria, Actinobacteria, Streptomycetales, Streptomycetaceae, Streptomyces
A0A0F4J5J8	329	A	Streptomyces katrae (Strain: NRRL ISP-5550)	68223	UP000033551	7302	Bacteria, Actinobacteria, Streptomycetales, Streptomycetaceae, Streptomyces
A0A0F4JAC5	323	A	Streptomyces sp. NRRL S-495 (Strain: NRRL S-495)	1609133	UP000033484	7273	Bacteria, Actinobacteria, Streptomycetales, Streptomycetaceae, Streptomyces
A0A0F4JBK5	323	A	Streptomyces sp. NRRL S-444 (Strain: NRRL S-444)	1609134	UP000033406	8021	Bacteria, Actinobacteria, Streptomycetales, Streptomycetaceae, Streptomyces
A0A0F4JMC8	318	A	Streptomyces katrae (Strain: NRRL ISP-5550)	68223	UP000033551	7302	Bacteria, Actinobacteria, Streptomycetales, Streptomycetaceae, Streptomyces
A0A0F4JP67	317	A	Streptomyces katrae (Strain: NRRL ISP-5550)	68223	UP000033551	7302	Bacteria, Actinobacteria, Streptomycetales, Streptomycetaceae, Streptomyces
A0A0F4JQZ6	318	A	Streptomyces sp. NRRL S-495 (Strain: NRRL S-495)	1609133	UP000033484	7273	Bacteria, Actinobacteria, Streptomycetales, Streptomycetaceae, Streptomyces
A0A0F4JR78	324	A	Streptomyces sp. NRRL S-495 (Strain: NRRL S-495)	1609133	UP000033484	7273	Bacteria, Actinobacteria, Streptomycetales, Streptomycetaceae, Streptomyces
A0A0F4JRF1	322	A	Streptomyces katrae (Strain: NRRL ISP-5550)	68223	UP000033551	7302	Bacteria, Actinobacteria, Streptomycetales, Streptomycetaceae, Streptomyces
A0A0F4JWG7	321	A	Streptomyces sp. NRRL S-495 (Strain: NRRL S-495)	1609133	UP000033484	7273	Bacteria, Actinobacteria, Streptomycetales, Streptomycetaceae, Streptomyces
A0A0F4JY76	315	A	Streptomyces sp. NRRL S-495 (Strain: NRRL S-495)	1609133	UP000033484	7273	Bacteria, Actinobacteria, Streptomycetales, Streptomycetaceae, Streptomyces
A0A0F4K1M8	342	A	Streptomyces sp. NRRL S-444 (Strain: NRRL S-444)	1609134	UP000033406	8021	Bacteria, Actinobacteria, Streptomycetales, Streptomycetaceae, Streptomyces
A0A0F4KD54	314	A	Streptomyces sp. NRRL S-444 (Strain: NRRL S-444)	1609134	UP000033406	8021	Bacteria, Actinobacteria, Streptomycetales, Streptomycetaceae, Streptomyces
A0A0F4KD64	320	A	Streptomyces sp. NRRL B-1568 (Strain: NRRL B-1568)	1609106	UP000053394	2743	Bacteria, Actinobacteria, Streptomycetales, Streptomycetaceae, Streptomyces
A0A0F4KDB4	353	A	Streptomyces sp. NRRL B-1568 (Strain: NRRL B-1568)	1609106	UP000053394	2743	Bacteria, Actinobacteria, Streptomycetales, Streptomycetaceae, Streptomyces
A0A0F4KEU8	324	A	Streptomyces sp. NRRL S-444 (Strain: NRRL S-444)	1609134	UP000033406	8021	Bacteria, Actinobacteria, Streptomycetales, Streptomycetaceae, Streptomyces
A0A0F4KFR5	323	A	Streptomyces sp. NRRL B-1568 (Strain: NRRL B-1568)	1609106	UP000053394	2743	Bacteria, Actinobacteria, Streptomycetales, Streptomycetaceae, Streptomyces
A0A0F4KH48	321	A	Streptomyces sp. NRRL S-444 (Strain: NRRL S-444)	1609134	UP000033406	8021	Bacteria, Actinobacteria, Streptomycetales, Streptomycetaceae, Streptomyces
A0A0F4KIA8	318	A	Streptomyces sp. NRRL S-444 (Strain: NRRL S-444)	1609134	UP000033406	8021	Bacteria, Actinobacteria, Streptomycetales, Streptomycetaceae, Streptomyces
A0A0F4KK63	322	A	Streptomyces sp. NRRL S-444 (Strain: NRRL S-444)	1609134	UP000033406	8021	Bacteria, Actinobacteria, Streptomycetales, Streptomycetaceae, Streptomyces
A0A0F4QU09	333	A	Marinomonas sp. S3726 (Strain: S3726)	579484	UP000033747	4618	Bacteria, Proteobacteria, Gammaproteobacteria, Oceanospirillales, Oceanospirillaceae, Marinomonas
A0A0F4R2Y1	337	A	Marinomonas sp. S3726 (Strain: S3726)	579484	UP000033747	4618	Bacteria, Proteobacteria, Gammaproteobacteria, Oceanospirillales, Oceanospirillaceae, Marinomonas
A0A0F5ITI5	311	A	Parabacteroides gordonii MS-1 (Strain: MS-1)	1203610	UP000033035	5316	Bacteria, Bacteroidetes, Bacteroidia, Bacteroidales, Tannerellaceae, Parabacteroides
A0A0F5MVC1	315	A	Mycolicibacter arupensis (Strain: GUC1)	342002	UP000034416	3937	Bacteria, Actinobacteria, Corynebacteriales, Mycobacteriaceae, Mycolicibacter
A0A0F5N1B7	331	A	Mycolicibacter arupensis (Strain: GUC1)	342002	UP000034416	3937	Bacteria, Actinobacteria, Corynebacteriales, Mycobacteriaceae, Mycolicibacter
A0A0F5N3A9	316	A	Mycolicibacter arupensis (Strain: GUC1)	342002	UP000034416	3937	Bacteria, Actinobacteria, Corynebacteriales, Mycobacteriaceae, Mycolicibacter
A0A0F5R1S2	303	A	Paenibacillus sp. D9 (Strain: D9)	665792	UP000036611	4351	Bacteria, Firmicutes, Bacilli, Bacillales, Paenibacillaceae, Paenibacillus
A0A0F5R2G5	310	A	Paenibacillus sp. D9 (Strain: D9)	665792	UP000036611	4351	Bacteria, Firmicutes, Bacilli, Bacillales, Paenibacillaceae, Paenibacillus
A0A0F5R333	311	A	Paenibacillus sp. D9 (Strain: D9)	665792	UP000036611	4351	Bacteria, Firmicutes, Bacilli, Bacillales, Paenibacillaceae, Paenibacillus
A0A0F5R4R0	334	A	Paenibacillus sp. D9 (Strain: D9)	665792	UP000036611	4351	Bacteria, Firmicutes, Bacilli, Bacillales, Paenibacillaceae, Paenibacillus
A0A0F5R4Z9	315	A	Paenibacillus sp. D9 (Strain: D9)	665792	UP000036611	4351	Bacteria, Firmicutes, Bacilli, Bacillales, Paenibacillaceae, Paenibacillus
A0A0F5R621	355	A	Paenibacillus sp. D9 (Strain: D9)	665792	UP000036611	4351	Bacteria, Firmicutes, Bacilli, Bacillales, Paenibacillaceae, Paenibacillus
A0A0F5R9U5	344	A	Paenibacillus sp. D9 (Strain: D9)	665792	UP000036611	4351	Bacteria, Firmicutes, Bacilli, Bacillales, Paenibacillaceae, Paenibacillus
A0A0F5V8P4	298	A	Photobacterium halotolerans (Strain: MELD1)	265726	UP000033633	3968	Bacteria, Proteobacteria, Gammaproteobacteria, Vibrionales, Vibrionaceae, Photobacterium
A0A0F5VH09	327	A	Photobacterium halotolerans (Strain: MELD1)	265726	UP000033633	3968	Bacteria, Proteobacteria, Gammaproteobacteria, Vibrionales, Vibrionaceae, Photobacterium
A0A0F5VQF3	346	A	Streptomyces sp. WM6386 (Strain: WM6386)	1415558	UP000033641	8143	Bacteria, Actinobacteria, Streptomycetales, Streptomycetaceae, Streptomyces
A0A0F5VQU9	319	A	Streptomyces sp. WM6386 (Strain: WM6386)	1415558	UP000033641	8143	Bacteria, Actinobacteria, Streptomycetales, Streptomycetaceae, Streptomyces
A0A0F5VRT1	321	A	Streptomyces sp. WM6386 (Strain: WM6386)	1415558	UP000033641	8143	Bacteria, Actinobacteria, Streptomycetales, Streptomycetaceae, Streptomyces
A0A0F5VSN9	317	A	Streptomyces sp. WM6386 (Strain: WM6386)	1415558	UP000033641	8143	Bacteria, Actinobacteria, Streptomycetales, Streptomycetaceae, Streptomyces
A0A0F5W1F3	325	A	Streptomyces sp. WM6386 (Strain: WM6386)	1415558	UP000033641	8143	Bacteria, Actinobacteria, Streptomycetales, Streptomycetaceae, Streptomyces
A0A0F5W3S2	316	A	Streptomyces sp. WM6386 (Strain: WM6386)	1415558	UP000033641	8143	Bacteria, Actinobacteria, Streptomycetales, Streptomycetaceae, Streptomyces
A0A0F6QWT9	335	A	Corynebacterium camporealensis (Strain: DSM 44610)	161896	UP000033566	2245	Bacteria, Actinobacteria, Corynebacteriales, Corynebacteriaceae, Corynebacterium
A0A0F6R0B9	325	A	Corynebacterium kutscheri (Strain: DSM 20755)	35755	UP000033457	2047	Bacteria, Actinobacteria, Corynebacteriales, Corynebacteriaceae, Corynebacterium
A0A0F6TBG4	317	A	Corynebacterium camporealensis (Strain: DSM 44610)	161896	UP000033566	2245	Bacteria, Actinobacteria, Corynebacteriales, Corynebacteriaceae, Corynebacterium
A0A0F6TDS2	325	A	Corynebacterium kutscheri (Strain: DSM 20755)	35755	UP000033457	2047	Bacteria, Actinobacteria, Corynebacteriales, Corynebacteriaceae, Corynebacterium
A0A0F6W8B6	316	A	Sandaracinus amylolyticus (Strain: DSM 53668)	927083	UP000034883	8941	Bacteria, Proteobacteria, Deltaproteobacteria, Myxococcales, Sorangiineae, Sandaracinaceae, Sandaracinus
A0A0F7CND5	315	A	Streptomyces xiamenensis (Strain: MCCC 1A01550)	408015	UP000034034	5491	Bacteria, Actinobacteria, Streptomycetales, Streptomycetaceae, Streptomyces
A0A0F7FPK9	322	A	Streptomyces xiamenensis (Strain: MCCC 1A01550)	408015	UP000034034	5491	Bacteria, Actinobacteria, Streptomycetales, Streptomycetaceae, Streptomyces
A0A0F7FQY8	317	A	Streptomyces xiamenensis (Strain: MCCC 1A01550)	408015	UP000034034	5491	Bacteria, Actinobacteria, Streptomycetales, Streptomycetaceae, Streptomyces
A0A0F7FRY5	323	A	Streptomyces xiamenensis (Strain: MCCC 1A01550)	408015	UP000034034	5491	Bacteria, Actinobacteria, Streptomycetales, Streptomycetaceae, Streptomyces
A0A0F7FSE0	309	A	Streptomyces xiamenensis (Strain: MCCC 1A01550)	408015	UP000034034	5491	Bacteria, Actinobacteria, Streptomycetales, Streptomycetaceae, Streptomyces
A0A0F7FT33	324	A	Streptomyces xiamenensis (Strain: MCCC 1A01550)	408015	UP000034034	5491	Bacteria, Actinobacteria, Streptomycetales, Streptomycetaceae, Streptomyces
A0A0F7JRA5	329	A	Deinococcus soli Cha et al. 2016 (Strain: N5)	1309411	UP000034024	2935	Bacteria, Deinococcus-Thermus, Deinococci, Deinococcales, Deinococcaceae, Deinococcus
A0A0F7K1V8	323	A	Sedimenticola thiotaurini (Strain: SIP-G1)	1543721	UP000034410	3407	Bacteria, Proteobacteria, Gammaproteobacteria, Sedimenticola
A0A0F7KJE4	322	A	Nitrosomonas communis (Strain: Nm2)	44574	UP000034156	3064	Bacteria, Proteobacteria, Betaproteobacteria, Nitrosomonadales, Nitrosomonadaceae, Nitrosomonas
A0A0F7N272	338	A	Streptomyces sp. CNQ-509 (Strain: CNQ-509)	444103	UP000034283	6367	Bacteria, Actinobacteria, Streptomycetales, Streptomycetaceae, Streptomyces
A0A0F7N2S4	373	A	Streptomyces sp. CNQ-509 (Strain: CNQ-509)	444103	UP000034283	6367	Bacteria, Actinobacteria, Streptomycetales, Streptomycetaceae, Streptomyces
A0A0F7N3Q2	331	A	Streptomyces sp. CNQ-509 (Strain: CNQ-509)	444103	UP000034283	6367	Bacteria, Actinobacteria, Streptomycetales, Streptomycetaceae, Streptomyces
A0A0F7N4P9	324	A	Streptomyces sp. CNQ-509 (Strain: CNQ-509)	444103	UP000034283	6367	Bacteria, Actinobacteria, Streptomycetales, Streptomycetaceae, Streptomyces
A0A0F7N741	331	A	Streptomyces sp. CNQ-509 (Strain: CNQ-509)	444103	UP000034283	6367	Bacteria, Actinobacteria, Streptomycetales, Streptomycetaceae, Streptomyces
A0A0F7NCM3	314	A	Streptomyces sp. CNQ-509 (Strain: CNQ-509)	444103	UP000034283	6367	Bacteria, Actinobacteria, Streptomycetales, Streptomycetaceae, Streptomyces
A0A0F7NGH1	311	A	Streptomyces sp. CNQ-509 (Strain: CNQ-509)	444103	UP000034283	6367	Bacteria, Actinobacteria, Streptomycetales, Streptomycetaceae, Streptomyces
A0A0F7RI77	320	A	Bacillus anthracis (Strain: Ames ancestor)	1392	UP000000594	5493	Bacteria, Firmicutes, Bacilli, Bacillales, Bacillaceae, Bacillus, Bacillus cereus group
A0A0G0AM86	300	A	candidate division TM6 bacterium GW2011_GWF2_33_332	1619080	UP000034634	1552	Bacteria, Candidatus Dependentiae
A0A0G2ZHD5	307	A	Archangium gephyra (Strain: DSM 2261)	48	UP000035579	10110	Bacteria, Proteobacteria, Deltaproteobacteria, Myxococcales, Cystobacterineae, Archangiaceae, Archangium
A0A0G2ZHH6	321	A	Archangium gephyra (Strain: DSM 2261)	48	UP000035579	10110	Bacteria, Proteobacteria, Deltaproteobacteria, Myxococcales, Cystobacterineae, Archangiaceae, Archangium
A0A0G2ZLU1	339	A	Archangium gephyra (Strain: DSM 2261)	48	UP000035579	10110	Bacteria, Proteobacteria, Deltaproteobacteria, Myxococcales, Cystobacterineae, Archangiaceae, Archangium
A0A0G2ZV68	317	A	Archangium gephyra (Strain: DSM 2261)	48	UP000035579	10110	Bacteria, Proteobacteria, Deltaproteobacteria, Myxococcales, Cystobacterineae, Archangiaceae, Archangium
A0A0G3A1K2	318	A	Archangium gephyra (Strain: DSM 2261)	48	UP000035579	10110	Bacteria, Proteobacteria, Deltaproteobacteria, Myxococcales, Cystobacterineae, Archangiaceae, Archangium
A0A0G3AA95	329	A	Streptomyces incarnatus (Strain: NRRL8089)	665007	UP000035366	7427	Bacteria, Actinobacteria, Streptomycetales, Streptomycetaceae, Streptomyces
A0A0G3AIB1	321	A	Streptomyces incarnatus (Strain: NRRL8089)	665007	UP000035366	7427	Bacteria, Actinobacteria, Streptomycetales, Streptomycetaceae, Streptomyces
A0A0G3AJI3	339	A	Streptomyces incarnatus (Strain: NRRL8089)	665007	UP000035366	7427	Bacteria, Actinobacteria, Streptomycetales, Streptomycetaceae, Streptomyces
A0A0G3AK66	317	A	Streptomyces incarnatus (Strain: NRRL8089)	665007	UP000035366	7427	Bacteria, Actinobacteria, Streptomycetales, Streptomycetaceae, Streptomyces
A0A0G3AL43	335	A	Streptomyces incarnatus (Strain: NRRL8089)	665007	UP000035366	7427	Bacteria, Actinobacteria, Streptomycetales, Streptomycetaceae, Streptomyces
A0A0G3AMG5	343	A	Streptomyces incarnatus (Strain: NRRL8089)	665007	UP000035366	7427	Bacteria, Actinobacteria, Streptomycetales, Streptomycetaceae, Streptomyces
A0A0G3ATK7	322	A	Streptomyces incarnatus (Strain: NRRL8089)	665007	UP000035366	7427	Bacteria, Actinobacteria, Streptomycetales, Streptomycetaceae, Streptomyces
A0A0G3BJH7	345	A	[Polyangium] brachysporum (Strain: DSM 7029)	413882	UP000035352	5541	Bacteria, Proteobacteria, Betaproteobacteria, Burkholderiales
A0A0G3BN05	320	A	[Polyangium] brachysporum (Strain: DSM 7029)	413882	UP000035352	5541	Bacteria, Proteobacteria, Betaproteobacteria, Burkholderiales
A0A0G3CK53	310	A	Pragia fontium (Strain: 24613)	82985	UP000068021	3326	Bacteria, Proteobacteria, Gammaproteobacteria, Enterobacterales, Budviciaceae, Pragia
A0A0G3EFH5	327	A	Kiritimatiella glycovorans (Strain: L21-Fru-AB)	1307763	UP000035268	2373	Bacteria, Kiritimatiellaeota, Kiritimatiellae, Kiritimatiellales, Kiritimatiellaceae, Kiritimatiella
A0A0G3EFS0	327	A	Kiritimatiella glycovorans (Strain: L21-Fru-AB)	1307763	UP000035268	2373	Bacteria, Kiritimatiellaeota, Kiritimatiellae, Kiritimatiellales, Kiritimatiellaceae, Kiritimatiella
A0A0G3EGE4	327	A	Kiritimatiella glycovorans (Strain: L21-Fru-AB)	1307763	UP000035268	2373	Bacteria, Kiritimatiellaeota, Kiritimatiellae, Kiritimatiellales, Kiritimatiellaceae, Kiritimatiella
A0A0G3ENR5	319	A	Pandoraea thiooxydans (Strain: DSM 25325)	445709	UP000036700	3963	Bacteria, Proteobacteria, Betaproteobacteria, Burkholderiales, Burkholderiaceae, Pandoraea
A0A0G3ESX4	330	A	Pandoraea thiooxydans (Strain: DSM 25325)	445709	UP000036700	3963	Bacteria, Proteobacteria, Betaproteobacteria, Burkholderiales, Burkholderiaceae, Pandoraea
A0A0G3GPT1	330	A	Corynebacterium epidermidicanis (Strain: DSM 45586)	1050174	UP000035368	2448	Bacteria, Actinobacteria, Corynebacteriales, Corynebacteriaceae, Corynebacterium
A0A0G3GRF4	345	A	Corynebacterium epidermidicanis (Strain: DSM 45586)	1050174	UP000035368	2448	Bacteria, Actinobacteria, Corynebacteriales, Corynebacteriaceae, Corynebacterium
A0A0G3GZG8	324	A	Corynebacterium mustelae (Strain: DSM 45274)	571915	UP000035199	3046	Bacteria, Actinobacteria, Corynebacteriales, Corynebacteriaceae, Corynebacterium
A0A0G3H5W2	317	A	Corynebacterium testudinoris (Strain: DSM 44614)	136857	UP000035540	2543	Bacteria, Actinobacteria, Corynebacteriales, Corynebacteriaceae, Corynebacterium
A0A0G3HA34	324	A	Corynebacterium testudinoris (Strain: DSM 44614)	136857	UP000035540	2543	Bacteria, Actinobacteria, Corynebacteriales, Corynebacteriaceae, Corynebacterium
A0A0G3HIU5	307	A	Corynebacterium uterequi (Strain: DSM 45634)	1072256	UP000035548	2149	Bacteria, Actinobacteria, Corynebacteriales, Corynebacteriaceae, Corynebacterium
A0A0G3IJD6	317	A	Mycobacterium sp. EPa45 (Strain: EPa45)	1545728	UP000035237	5595	Bacteria, Actinobacteria, Corynebacteriales, Mycobacteriaceae, Mycobacterium
A0A0G3IJI1	323	A	Mycobacterium sp. EPa45 (Strain: EPa45)	1545728	UP000035237	5595	Bacteria, Actinobacteria, Corynebacteriales, Mycobacteriaceae, Mycobacterium
A0A0G3INQ4	329	A	Mycobacterium sp. EPa45 (Strain: EPa45)	1545728	UP000035237	5595	Bacteria, Actinobacteria, Corynebacteriales, Mycobacteriaceae, Mycobacterium
A0A0G3LJS0	323	A	Xanthomonas translucens pv. undulosa (Strain: Xtu4699)	487909	UP000035194	3472	Bacteria, Proteobacteria, Gammaproteobacteria, Xanthomonadales, Xanthomonadaceae, Xanthomonas
A0A0G3M0Y2	317	A	Chryseobacterium gallinarum (Strain: DSM 27622)	1324352	UP000035213	3813	Bacteria, Bacteroidetes, Flavobacteriia, Flavobacteriales, Flavobacteriaceae, Chryseobacterium
A0A0G3M249	306	A	Chryseobacterium gallinarum (Strain: DSM 27622)	1324352	UP000035213	3813	Bacteria, Bacteroidetes, Flavobacteriia, Flavobacteriales, Flavobacteriaceae, Chryseobacterium
A0A0G3M3X1	339	A	Chryseobacterium gallinarum (Strain: DSM 27622)	1324352	UP000035213	3813	Bacteria, Bacteroidetes, Flavobacteriia, Flavobacteriales, Flavobacteriaceae, Chryseobacterium
A0A0G3UFL4	342	A	Streptomyces sp. Mg1 (Strain: Mg1)	465541	UP000035653	7098	Bacteria, Actinobacteria, Streptomycetales, Streptomycetaceae, Streptomyces
A0A0G3UGE1	342	A	Streptomyces sp. Mg1 (Strain: Mg1)	465541	UP000035653	7098	Bacteria, Actinobacteria, Streptomycetales, Streptomycetaceae, Streptomyces
A0A0G3UI73	318	A	Streptomyces sp. Mg1 (Strain: Mg1)	465541	UP000035653	7098	Bacteria, Actinobacteria, Streptomycetales, Streptomycetaceae, Streptomyces
A0A0G3V1W4	308	A	Actinobacteria bacterium IMCC26256 (Strain: IMCC26256)	1650658	UP000035517	2299	Bacteria, Actinobacteria
A0A0G3V4D1	310	A	Actinobacteria bacterium IMCC26256 (Strain: IMCC26256)	1650658	UP000035517	2299	Bacteria, Actinobacteria
A0A0G3V518	318	A	Actinobacteria bacterium IMCC26256 (Strain: IMCC26256)	1650658	UP000035517	2299	Bacteria, Actinobacteria
A0A0G3WIK2	307	A	Endomicrobium proavitum (Strain: Rsa215)	1408281	UP000035337	1336	Bacteria, Elusimicrobia, Endomicrobia, Endomicrobiales, Endomicrobiaceae, Endomicrobium
A0A0G4K0F6	309	A	Brenneria goodwinii (Strain: OBR1)	1109412	UP000044377	4958	Bacteria, Proteobacteria, Gammaproteobacteria, Enterobacterales, Pectobacteriaceae, Brenneria
A0A0G9HB23	330	A	Luteibacter rhizovicinus DSM 16549 (Strain: DSM 16549)	1440763	UP000035585	3557	Bacteria, Proteobacteria, Gammaproteobacteria, Xanthomonadales, Rhodanobacteraceae, Luteibacter
A0A0H0ZUM8	318	A	Arthrobacter sp. YC-RL1 (Strain: YC-RL1)	1652545	UP000037645	3439	Bacteria, Actinobacteria, Micrococcales, Micrococcaceae, Arthrobacter
A0A0H1AL31	322	A	Luteimonas sp. FCS-9 (Strain: FCS-9)	1547516	UP000035397	3200	Bacteria, Proteobacteria, Gammaproteobacteria, Xanthomonadales, Xanthomonadaceae, Luteimonas
A0A0H3C5Q6	327	A	Caulobacter vibrioides (strain NA1000 / CB15N) (Caulobacter crescentus) (Strain: NA1000 / CB15N)	565050	UP000001364	3859	Bacteria, Proteobacteria, Alphaproteobacteria, Caulobacterales, Caulobacteraceae, Caulobacter
A0A0H3J7M3	323	A	Clostridium pasteurianum DSM 525 = ATCC 6013 (Strain: DSM 525 / ATCC 6013)	1262449	UP000030905	3930	Bacteria, Firmicutes, Clostridia, Clostridiales, Clostridiaceae, Clostridium
A0A0H4BU76	333	A	Streptomyces sp. PBH53 (Strain: PBH53)	1577075	UP000036399	7426	Bacteria, Actinobacteria, Streptomycetales, Streptomycetaceae, Streptomyces
A0A0H4BVK0	329	A	Streptomyces sp. PBH53 (Strain: PBH53)	1577075	UP000036399	7426	Bacteria, Actinobacteria, Streptomycetales, Streptomycetaceae, Streptomyces
A0A0H4C5A1	317	A	Streptomyces sp. PBH53 (Strain: PBH53)	1577075	UP000036399	7426	Bacteria, Actinobacteria, Streptomycetales, Streptomycetaceae, Streptomyces
A0A0H4C5H9	329	A	Streptomyces sp. PBH53 (Strain: PBH53)	1577075	UP000036399	7426	Bacteria, Actinobacteria, Streptomycetales, Streptomycetaceae, Streptomyces
A0A0H4CBI9	334	A	Streptomyces sp. PBH53 (Strain: PBH53)	1577075	UP000036399	7426	Bacteria, Actinobacteria, Streptomycetales, Streptomycetaceae, Streptomyces
A0A0H4CEC6	332	A	Streptomyces sp. PBH53 (Strain: PBH53)	1577075	UP000036399	7426	Bacteria, Actinobacteria, Streptomycetales, Streptomycetaceae, Streptomyces
A0A0H4CJ71	315	A	Streptomyces sp. PBH53 (Strain: PBH53)	1577075	UP000036399	7426	Bacteria, Actinobacteria, Streptomycetales, Streptomycetaceae, Streptomyces
A0A0H4VSK2	327	A	Rufibacter sp. DG31D (Strain: DG31D)	1379910	UP000036458	3455	Bacteria, Bacteroidetes, Cytophagia, Cytophagales, Hymenobacteraceae, Rufibacter
A0A0H5CG49	324	A	Alloactinosynnema sp. L-07 (Strain: L-07)	1653480	UP000076116	7267	Bacteria, Actinobacteria, Pseudonocardiales, Pseudonocardiaceae
A0A0H5CG76	324	A	Alloactinosynnema sp. L-07 (Strain: L-07)	1653480	UP000076116	7267	Bacteria, Actinobacteria, Pseudonocardiales, Pseudonocardiaceae
A0A0H5CII4	320	A	Alloactinosynnema sp. L-07 (Strain: L-07)	1653480	UP000076116	7267	Bacteria, Actinobacteria, Pseudonocardiales, Pseudonocardiaceae
A0A0H5CKT4	315	A	Alloactinosynnema sp. L-07 (Strain: L-07)	1653480	UP000076116	7267	Bacteria, Actinobacteria, Pseudonocardiales, Pseudonocardiaceae
A0A0H5CV79	328	A	Alloactinosynnema sp. L-07 (Strain: L-07)	1653480	UP000076116	7267	Bacteria, Actinobacteria, Pseudonocardiales, Pseudonocardiaceae
A0A0H5CWM8	324	A	Alloactinosynnema sp. L-07 (Strain: L-07)	1653480	UP000076116	7267	Bacteria, Actinobacteria, Pseudonocardiales, Pseudonocardiaceae
A0A0H5SGR5	300	A	Herbinix hemicellulosilytica (Strain: T3/55T)	1564487	UP000236497	2640	Bacteria, Firmicutes, Clostridia, Clostridiales, Lachnospiraceae, Herbinix
A0A0I9TAK7	329	A	Mycobacterium haemophilum (Strain: UC1)	29311	UP000036334	3743	Bacteria, Actinobacteria, Corynebacteriales, Mycobacteriaceae, Mycobacterium
A0A0I9UDI8	335	A	Mycobacterium haemophilum (Strain: UC1)	29311	UP000036334	3743	Bacteria, Actinobacteria, Corynebacteriales, Mycobacteriaceae, Mycobacterium
A0A0I9VWV1	319	A	Dermacoccus sp. PE3 (Strain: PE3)	1641401	UP000036330	2562	Bacteria, Actinobacteria, Micrococcales, Dermacoccaceae, Dermacoccus
A0A0I9VX49	321	A	Dermacoccus sp. PE3 (Strain: PE3)	1641401	UP000036330	2562	Bacteria, Actinobacteria, Micrococcales, Dermacoccaceae, Dermacoccus
A0A0I9VXE9	345	A	Dermacoccus sp. PE3 (Strain: PE3)	1641401	UP000036330	2562	Bacteria, Actinobacteria, Micrococcales, Dermacoccaceae, Dermacoccus
A0A0J0A7I6	339	A	Dermacoccus sp. PE3 (Strain: PE3)	1641401	UP000036330	2562	Bacteria, Actinobacteria, Micrococcales, Dermacoccaceae, Dermacoccus
A0A0J0A830	336	A	Dermacoccus sp. PE3 (Strain: PE3)	1641401	UP000036330	2562	Bacteria, Actinobacteria, Micrococcales, Dermacoccaceae, Dermacoccus
A0A0J0UTB4	317	A	Actinobacteria bacterium IMCC26207 (Strain: IMCC26207)	1641811	UP000036180	2975	Bacteria, Actinobacteria
A0A0J0UTD1	320	A	Actinobacteria bacterium IMCC26207 (Strain: IMCC26207)	1641811	UP000036180	2975	Bacteria, Actinobacteria
A0A0J0YHM0	320	A	Flavobacterium sp. ABG (Strain: ABG)	1423322	UP000036173	4173	Bacteria, Bacteroidetes, Flavobacteriia, Flavobacteriales, Flavobacteriaceae, Flavobacterium
A0A0J1B454	341	A	Rhodopirellula islandica (Strain: DSM 24040 / K833)	595434	UP000036367	6845	Bacteria, Planctomycetes, Planctomycetia, Planctomycetales, Planctomycetaceae, Rhodopirellula
A0A0J1BNX9	318	A	Kocuria sp. SM24M-10 (Strain: SM24M-10)	1660349	UP000036489	3689	Bacteria, Actinobacteria, Micrococcales, Micrococcaceae, Kocuria
A0A0J1BZN3	336	A	Flavobacterium sp. ABG (Strain: ABG)	1423322	UP000036173	4173	Bacteria, Bacteroidetes, Flavobacteriia, Flavobacteriales, Flavobacteriaceae, Flavobacterium
A0A0J1FAD8	302	A	Peptococcaceae bacterium CEB3 (Strain: CEB3)	999898	UP000035957	5055	Bacteria, Firmicutes, Clostridia, Clostridiales, Peptococcaceae
A0A0J1G3C4	303	A	Robinsoniella sp. RHS	1504536	UP000036477	6119	Bacteria, Firmicutes, Clostridia, Clostridiales, Lachnospiraceae, Robinsoniella
A0A0J1G5R8	304	A	Robinsoniella sp. RHS	1504536	UP000036477	6119	Bacteria, Firmicutes, Clostridia, Clostridiales, Lachnospiraceae, Robinsoniella
A0A0J1G6Y5	300	A	Robinsoniella sp. RHS	1504536	UP000036477	6119	Bacteria, Firmicutes, Clostridia, Clostridiales, Lachnospiraceae, Robinsoniella
A0A0J1G801	312	A	Robinsoniella sp. RHS	1504536	UP000036477	6119	Bacteria, Firmicutes, Clostridia, Clostridiales, Lachnospiraceae, Robinsoniella
A0A0J1GVG4	325	A	Photobacterium aquae (Strain: CGMCC 1.12159)	1195763	UP000036097	4365	Bacteria, Proteobacteria, Gammaproteobacteria, Vibrionales, Vibrionaceae, Photobacterium
A0A0J1IBC9	302	A	Bacillus circulans (Strain: RIT379)	1397	UP000036045	4949	Bacteria, Firmicutes, Bacilli, Bacillales, Bacillaceae, Bacillus
A0A0J1IIS9	315	A	Bacillus circulans (Strain: RIT379)	1397	UP000036045	4949	Bacteria, Firmicutes, Bacilli, Bacillales, Bacillaceae, Bacillus
A0A0J1IKV5	302	A	Bacillus circulans (Strain: RIT379)	1397	UP000036045	4949	Bacteria, Firmicutes, Bacilli, Bacillales, Bacillaceae, Bacillus
A0A0J1IL04	322	A	Bacillus circulans (Strain: RIT379)	1397	UP000036045	4949	Bacteria, Firmicutes, Bacilli, Bacillales, Bacillaceae, Bacillus
A0A0J1IR27	310	A	Bacillus circulans (Strain: RIT379)	1397	UP000036045	4949	Bacteria, Firmicutes, Bacilli, Bacillales, Bacillaceae, Bacillus
A0A0J1J3J4	304	A	Robinsoniella sp. RHS	1504536	UP000036477	6119	Bacteria, Firmicutes, Clostridia, Clostridiales, Lachnospiraceae, Robinsoniella
A0A0J1J3S9	306	A	Robinsoniella sp. RHS	1504536	UP000036477	6119	Bacteria, Firmicutes, Clostridia, Clostridiales, Lachnospiraceae, Robinsoniella
A0A0J1J6M2	312	A	Robinsoniella sp. RHS	1504536	UP000036477	6119	Bacteria, Firmicutes, Clostridia, Clostridiales, Lachnospiraceae, Robinsoniella
A0A0J5GN55	321	A	Bacillus sp. LL01 (Strain: LL01)	1665556	UP000036436	5587	Bacteria, Firmicutes, Bacilli, Bacillales, Bacillaceae, Bacillus
A0A0J5GWS6	306	A	Bacillus sp. LL01 (Strain: LL01)	1665556	UP000036436	5587	Bacteria, Firmicutes, Bacilli, Bacillales, Bacillaceae, Bacillus
A0A0J5GYR4	316	A	Bacillus sp. LL01 (Strain: LL01)	1665556	UP000036436	5587	Bacteria, Firmicutes, Bacilli, Bacillales, Bacillaceae, Bacillus
A0A0J5P6E5	297	A	Muribacter muris (Strain: Ackerman80-443D)	67855	UP000036270	2190	Bacteria, Proteobacteria, Gammaproteobacteria, Pasteurellales, Pasteurellaceae, Muribacter
A0A0J5QWK9	314	A	Bacillus pseudalcaliphilus (Strain: DSM 8725)	79884	UP000035915	4019	Bacteria, Firmicutes, Bacilli, Bacillales, Bacillaceae, Bacillus
A0A0J6D2F2	320	A	Anaerobacillus macyae (Strain: DSM 16346)	157733	UP000035996	3973	Bacteria, Firmicutes, Bacilli, Bacillales, Bacillaceae, Anaerobacillus
A0A0J6DPY9	320	A	Cellulomonas sp. A375-1 (Strain: A375-1)	1672219	UP000036147	3163	Bacteria, Actinobacteria, Micrococcales, Cellulomonadaceae, Cellulomonas
A0A0J6EUG6	311	A	Bacillus glycinifermentans (Strain: GO-13)	1664069	UP000036168	4689	Bacteria, Firmicutes, Bacilli, Bacillales, Bacillaceae, Bacillus
A0A0J6EYG7	320	A	Bacillus glycinifermentans (Strain: GO-13)	1664069	UP000036168	4689	Bacteria, Firmicutes, Bacilli, Bacillales, Bacillaceae, Bacillus
A0A0J6F1T9	321	A	Bacillus glycinifermentans (Strain: GO-13)	1664069	UP000036168	4689	Bacteria, Firmicutes, Bacilli, Bacillales, Bacillaceae, Bacillus
A0A0J6GL71	334	A	Cellulomonas sp. A375-1 (Strain: A375-1)	1672219	UP000036147	3163	Bacteria, Actinobacteria, Micrococcales, Cellulomonadaceae, Cellulomonas
A0A0J6GL79	351	A	Cellulomonas sp. A375-1 (Strain: A375-1)	1672219	UP000036147	3163	Bacteria, Actinobacteria, Micrococcales, Cellulomonadaceae, Cellulomonas
A0A0J6WN52	325	A	Mycolicibacterium chubuense (Strain: DSM 44219)	1800	UP000036176	5700	Bacteria, Actinobacteria, Corynebacteriales, Mycobacteriaceae, Mycolicibacterium
A0A0J6WNT9	334	A	Mycolicibacterium chubuense (Strain: DSM 44219)	1800	UP000036176	5700	Bacteria, Actinobacteria, Corynebacteriales, Mycobacteriaceae, Mycolicibacterium
A0A0J6XEI3	360	A	Streptomyces roseus (Strain: ATCC 31245)	66430	UP000035932	6493	Bacteria, Actinobacteria, Streptomycetales, Streptomycetaceae, Streptomyces
A0A0J6XGW7	309	A	Streptomyces roseus (Strain: ATCC 31245)	66430	UP000035932	6493	Bacteria, Actinobacteria, Streptomycetales, Streptomycetaceae, Streptomyces
A0A0J6XIA4	351	A	Streptomyces roseus (Strain: ATCC 31245)	66430	UP000035932	6493	Bacteria, Actinobacteria, Streptomycetales, Streptomycetaceae, Streptomyces
A0A0J6XK07	356	A	Streptomyces roseus (Strain: ATCC 31245)	66430	UP000035932	6493	Bacteria, Actinobacteria, Streptomycetales, Streptomycetaceae, Streptomyces
A0A0J6XL36	329	A	Streptomyces roseus (Strain: ATCC 31245)	66430	UP000035932	6493	Bacteria, Actinobacteria, Streptomycetales, Streptomycetaceae, Streptomyces
A0A0J6XLN5	321	A	Streptomyces roseus (Strain: ATCC 31245)	66430	UP000035932	6493	Bacteria, Actinobacteria, Streptomycetales, Streptomycetaceae, Streptomyces
A0A0J6XPK0	322	A	Streptomyces roseus (Strain: ATCC 31245)	66430	UP000035932	6493	Bacteria, Actinobacteria, Streptomycetales, Streptomycetaceae, Streptomyces
A0A0J6XQV9	318	A	Streptomyces roseus (Strain: ATCC 31245)	66430	UP000035932	6493	Bacteria, Actinobacteria, Streptomycetales, Streptomycetaceae, Streptomyces
A0A0J6XW80	320	A	Streptomyces roseus (Strain: ATCC 31245)	66430	UP000035932	6493	Bacteria, Actinobacteria, Streptomycetales, Streptomycetaceae, Streptomyces
A0A0J6ZIT6	328	A	Mycolicibacterium chubuense (Strain: DSM 44219)	1800	UP000036176	5700	Bacteria, Actinobacteria, Corynebacteriales, Mycobacteriaceae, Mycolicibacterium
A0A0J7AEB5	323	A	Streptomyces roseus (Strain: ATCC 31245)	66430	UP000035932	6493	Bacteria, Actinobacteria, Streptomycetales, Streptomycetaceae, Streptomyces
A0A0J7HLD6	320	A	Chitinispirillum alkaliphilum (Strain: ACht6-1)	1008392	UP000036214	3773	Bacteria, Fibrobacteres, Chitinispirillia, Chitinispirillales, Chitinispirillaceae, Chitinispirillum
A0A0J7I3C9	339	A	Chryseobacterium sp. BLS98 (Strain: BLS98)	885586	UP000036030	3836	Bacteria, Bacteroidetes, Flavobacteriia, Flavobacteriales, Flavobacteriaceae, Chryseobacterium
A0A0J7I7F1	317	A	Chryseobacterium sp. BLS98 (Strain: BLS98)	885586	UP000036030	3836	Bacteria, Bacteroidetes, Flavobacteriia, Flavobacteriales, Flavobacteriaceae, Chryseobacterium
A0A0J7IPL1	316	A	Chryseobacterium sp. FH2 (Strain: FH2)	1674291	UP000036315	3519	Bacteria, Bacteroidetes, Flavobacteriia, Flavobacteriales, Flavobacteriaceae, Chryseobacterium
A0A0J7IU37	339	A	Chryseobacterium sp. FH2 (Strain: FH2)	1674291	UP000036315	3519	Bacteria, Bacteroidetes, Flavobacteriia, Flavobacteriales, Flavobacteriaceae, Chryseobacterium
A0A0J7IV71	306	A	Chryseobacterium sp. FH2 (Strain: FH2)	1674291	UP000036315	3519	Bacteria, Bacteroidetes, Flavobacteriia, Flavobacteriales, Flavobacteriaceae, Chryseobacterium
A0A0J7IYS7	329	A	Chryseobacterium koreense CCUG 49689 (Strain: CCUG 49689)	1304281	UP000035900	2784	Bacteria, Bacteroidetes, Flavobacteriia, Flavobacteriales, Flavobacteriaceae, Chryseobacterium
A0A0J7J2T8	306	A	Chryseobacterium koreense CCUG 49689 (Strain: CCUG 49689)	1304281	UP000035900	2784	Bacteria, Bacteroidetes, Flavobacteriia, Flavobacteriales, Flavobacteriaceae, Chryseobacterium
A0A0J7L3P2	306	A	Chryseobacterium sp. BLS98 (Strain: BLS98)	885586	UP000036030	3836	Bacteria, Bacteroidetes, Flavobacteriia, Flavobacteriales, Flavobacteriaceae, Chryseobacterium
A0A0J7Z2P1	330	A	Streptomyces regensis (Strain: NRRL B-11479)	68263	UP000036791	12897	Bacteria, Actinobacteria, Streptomycetales, Streptomycetaceae, Streptomyces
A0A0J7ZWD8	322	A	Streptomyces regensis (Strain: NRRL B-11479)	68263	UP000036791	12897	Bacteria, Actinobacteria, Streptomycetales, Streptomycetaceae, Streptomyces
A0A0J8A1L6	325	A	Streptomyces regensis (Strain: NRRL B-11479)	68263	UP000036791	12897	Bacteria, Actinobacteria, Streptomycetales, Streptomycetaceae, Streptomyces
A0A0J8A365	356	A	Streptomyces regensis (Strain: NRRL B-11479)	68263	UP000036791	12897	Bacteria, Actinobacteria, Streptomycetales, Streptomycetaceae, Streptomyces
A0A0J8ABA8	320	A	Streptomyces regensis (Strain: NRRL B-11479)	68263	UP000036791	12897	Bacteria, Actinobacteria, Streptomycetales, Streptomycetaceae, Streptomyces
A0A0J8AIW2	326	A	Streptomyces regensis (Strain: NRRL B-11479)	68263	UP000036791	12897	Bacteria, Actinobacteria, Streptomycetales, Streptomycetaceae, Streptomyces
A0A0J8AKR5	329	A	Streptomyces regensis (Strain: NRRL B-11479)	68263	UP000036791	12897	Bacteria, Actinobacteria, Streptomycetales, Streptomycetaceae, Streptomyces
A0A0J8ALC2	317	A	Streptomyces regensis (Strain: NRRL B-11479)	68263	UP000036791	12897	Bacteria, Actinobacteria, Streptomycetales, Streptomycetaceae, Streptomyces
A0A0J8APH4	334	A	Streptomyces regensis (Strain: NRRL B-11479)	68263	UP000036791	12897	Bacteria, Actinobacteria, Streptomycetales, Streptomycetaceae, Streptomyces
A0A0J8ARN3	327	A	Streptomyces regensis (Strain: NRRL B-11479)	68263	UP000036791	12897	Bacteria, Actinobacteria, Streptomycetales, Streptomycetaceae, Streptomyces
A0A0J8DBD0	300	A	Clostridium cylindrosporum DSM 605 (Strain: DSM 605)	1121307	UP000036756	2621	Bacteria, Firmicutes, Clostridia, Clostridiales, Clostridiaceae, Clostridium
A0A0J8DGN1	335	A	Streptomyces regensis (Strain: NRRL B-11479)	68263	UP000036791	12897	Bacteria, Actinobacteria, Streptomycetales, Streptomycetaceae, Streptomyces
A0A0J8VP59	297	A	Franconibacter pulveris (Strain: DJ34)	435910	UP000037315	4200	Bacteria, Proteobacteria, Gammaproteobacteria, Enterobacterales, Enterobacteriaceae, Franconibacter
A0A0K0U1X8	321	A	Devosia sp. H5989 (Strain: H5989)	1643450	UP000037066	4295	Bacteria, Proteobacteria, Alphaproteobacteria, Rhizobiales, Hyphomicrobiaceae, Devosia
A0A0K0XX99	334	A	Wenzhouxiangella marina (Strain: KCTC 42284)	1579979	UP000066624	3023	Bacteria, Proteobacteria, Gammaproteobacteria, Chromatiales, Wenzhouxiangellaceae, Wenzhouxiangella
A0A0K1EDL3	354	A	Chondromyces crocatus (Strain: Cm c5)	52	UP000067626	8327	Bacteria, Proteobacteria, Deltaproteobacteria, Myxococcales, Sorangiineae, Polyangiaceae, Chondromyces
A0A0K1ELI6	330	A	Chondromyces crocatus (Strain: Cm c5)	52	UP000067626	8327	Bacteria, Proteobacteria, Deltaproteobacteria, Myxococcales, Sorangiineae, Polyangiaceae, Chondromyces
A0A0K1J3Y0	321	A	Azoarcus sp. CIB (Strain: CIB)	198107	UP000066621	4693	Bacteria, Proteobacteria, Betaproteobacteria, Rhodocyclales, Zoogloeaceae, Azoarcus
A0A0K1JDS2	336	A	Luteipulveratus mongoliensis (Strain: MN07-A0370)	571913	UP000066480	4674	Bacteria, Actinobacteria, Micrococcales, Dermacoccaceae, Luteipulveratus
A0A0K1JDV8	327	A	Luteipulveratus mongoliensis (Strain: MN07-A0370)	571913	UP000066480	4674	Bacteria, Actinobacteria, Micrococcales, Dermacoccaceae, Luteipulveratus
A0A0K1JDZ8	321	A	Luteipulveratus mongoliensis (Strain: MN07-A0370)	571913	UP000066480	4674	Bacteria, Actinobacteria, Micrococcales, Dermacoccaceae, Luteipulveratus
A0A0K1JED8	324	A	Luteipulveratus mongoliensis (Strain: MN07-A0370)	571913	UP000066480	4674	Bacteria, Actinobacteria, Micrococcales, Dermacoccaceae, Luteipulveratus
A0A0K1JFF3	316	A	Luteipulveratus mongoliensis (Strain: MN07-A0370)	571913	UP000066480	4674	Bacteria, Actinobacteria, Micrococcales, Dermacoccaceae, Luteipulveratus
A0A0K1JFQ8	318	A	Luteipulveratus mongoliensis (Strain: MN07-A0370)	571913	UP000066480	4674	Bacteria, Actinobacteria, Micrococcales, Dermacoccaceae, Luteipulveratus
A0A0K1JJU3	326	A	Luteipulveratus mongoliensis (Strain: MN07-A0370)	571913	UP000066480	4674	Bacteria, Actinobacteria, Micrococcales, Dermacoccaceae, Luteipulveratus
A0A0K1JJV3	326	A	Luteipulveratus mongoliensis (Strain: MN07-A0370)	571913	UP000066480	4674	Bacteria, Actinobacteria, Micrococcales, Dermacoccaceae, Luteipulveratus
A0A0K1JLR2	329	A	Luteipulveratus mongoliensis (Strain: MN07-A0370)	571913	UP000066480	4674	Bacteria, Actinobacteria, Micrococcales, Dermacoccaceae, Luteipulveratus
A0A0K1JUX1	325	A	Massilia sp. NR 4-1 (Strain: NR 4-1)	1678028	UP000056897	5022	Bacteria, Proteobacteria, Betaproteobacteria, Burkholderiales, Oxalobacteraceae, Massilia
A0A0K1JYU6	325	A	Massilia sp. NR 4-1 (Strain: NR 4-1)	1678028	UP000056897	5022	Bacteria, Proteobacteria, Betaproteobacteria, Burkholderiales, Oxalobacteraceae, Massilia
A0A0K1PHH7	312	A	Vulgatibacter incomptus (Strain: DSM 27710)	1391653	UP000055590	3704	Bacteria, Proteobacteria, Deltaproteobacteria, Myxococcales, Cystobacterineae, Vulgatibacteraceae, Vulgatibacter
A0A0K1PJE2	327	A	Labilithrix luteola (Strain: DSM 27648)	1391654	UP000064967	11481	Bacteria, Proteobacteria, Deltaproteobacteria, Myxococcales, Sorangiineae, Labilitrichaceae, Labilithrix
A0A0K1RB26	314	A	Corynebacterium riegelii (Strain: PUDD_83A45)	156976	UP000060016	2204	Bacteria, Actinobacteria, Corynebacteriales, Corynebacteriaceae, Corynebacterium
A0A0K1XEU2	337	A	Oblitimonas alkaliphila (Strain: E5571)	1697053	UP000063953	2127	Bacteria, Proteobacteria, Gammaproteobacteria, Pseudomonadales, Pseudomonadaceae, Oblitimonas
A0A0K2AKT4	332	A	Streptomyces ambofaciens ATCC 23877 (Strain: ATCC 23877)	278992	UP000061018	7568	Bacteria, Actinobacteria, Streptomycetales, Streptomycetaceae, Streptomyces
A0A0K2AKW7	347	A	Streptomyces ambofaciens ATCC 23877 (Strain: ATCC 23877)	278992	UP000061018	7568	Bacteria, Actinobacteria, Streptomycetales, Streptomycetaceae, Streptomyces
A0A0K2ANR0	348	A	Streptomyces ambofaciens ATCC 23877 (Strain: ATCC 23877)	278992	UP000061018	7568	Bacteria, Actinobacteria, Streptomycetales, Streptomycetaceae, Streptomyces
A0A0K2APA0	325	A	Streptomyces ambofaciens ATCC 23877 (Strain: ATCC 23877)	278992	UP000061018	7568	Bacteria, Actinobacteria, Streptomycetales, Streptomycetaceae, Streptomyces
A0A0K2APT4	331	A	Streptomyces ambofaciens ATCC 23877 (Strain: ATCC 23877)	278992	UP000061018	7568	Bacteria, Actinobacteria, Streptomycetales, Streptomycetaceae, Streptomyces
A0A0K2AQQ0	333	A	Streptomyces ambofaciens ATCC 23877 (Strain: ATCC 23877)	278992	UP000061018	7568	Bacteria, Actinobacteria, Streptomycetales, Streptomycetaceae, Streptomyces
A0A0K2ATQ5	330	A	Streptomyces ambofaciens ATCC 23877 (Strain: ATCC 23877)	278992	UP000061018	7568	Bacteria, Actinobacteria, Streptomycetales, Streptomycetaceae, Streptomyces
A0A0K2GAP2	328	A	Nitrospira moscoviensis (Strain: NSP M-1)	42253	UP000069205	4733	Bacteria, Nitrospirae, Nitrospirales, Nitrospiraceae, Nitrospira
A0A0K2GGA2	314	A	Nitrospira moscoviensis (Strain: NSP M-1)	42253	UP000069205	4733	Bacteria, Nitrospirae, Nitrospirales, Nitrospiraceae, Nitrospira
A0A0K2H395	351	A	Corynebacterium lactis RW2-5 (Strain: RW2-5)	1408189	UP000058446	2361	Bacteria, Actinobacteria, Corynebacteriales, Corynebacteriaceae, Corynebacterium
A0A0K2SQA9	335	A	Limnochorda pilosa (Strain: HC45)	1555112	UP000065807	3599	Bacteria, Firmicutes, Limnochordia, Limnochordales, Limnochordaceae, Limnochorda
A0A0K2YEU3	328	A	Rhodococcus sp. RD6.2 (Strain: RD6.2)	260936	UP000044872	5489	Bacteria, Actinobacteria, Corynebacteriales, Nocardiaceae, Rhodococcus
A0A0K2YHX4	322	A	Rhodococcus sp. RD6.2 (Strain: RD6.2)	260936	UP000044872	5489	Bacteria, Actinobacteria, Corynebacteriales, Nocardiaceae, Rhodococcus
A0A0K2YKW5	345	A	Rhodococcus sp. RD6.2 (Strain: RD6.2)	260936	UP000044872	5489	Bacteria, Actinobacteria, Corynebacteriales, Nocardiaceae, Rhodococcus
A0A0K2YNH2	318	A	Rhodococcus sp. RD6.2 (Strain: RD6.2)	260936	UP000044872	5489	Bacteria, Actinobacteria, Corynebacteriales, Nocardiaceae, Rhodococcus
A0A0K2YRD2	313	A	Rhodococcus sp. RD6.2 (Strain: RD6.2)	260936	UP000044872	5489	Bacteria, Actinobacteria, Corynebacteriales, Nocardiaceae, Rhodococcus
A0A0K6ICZ4	322	A	Thiomonas bhubaneswarensis (Strain: DSM 18181)	339866	UP000183649	3054	Bacteria, Proteobacteria, Betaproteobacteria, Burkholderiales, Thiomonas
A0A0K8J5K0	305	A	Herbinix luporum (Strain: SD1D)	1679721	UP000196053	2352	Bacteria, Firmicutes, Clostridia, Clostridiales, Lachnospiraceae, Herbinix
A0A0K8J8G5	325	A	Herbinix luporum (Strain: SD1D)	1679721	UP000196053	2352	Bacteria, Firmicutes, Clostridia, Clostridiales, Lachnospiraceae, Herbinix
A0A0K8NYS2	371	A	Ideonella sakaiensis (strain 201-F6) (Strain: 201-F6)	1547922	UP000037660	5527	Bacteria, Proteobacteria, Betaproteobacteria, Burkholderiales, Ideonella
A0A0K8PA76	323	A	Flexilinea flocculi (Strain: TC1)	1678840	UP000053370	2774	Bacteria, Chloroflexi, Anaerolineae, Anaerolineales, Anaerolineaceae, Flexilinea
A0A0K9EV09	379	A	Actinobaculum suis (Strain: U311)	1657	UP000037036	1653	Bacteria, Actinobacteria, Actinomycetales, Actinomycetaceae, Actinobaculum
A0A0K9F261	306	A	Lysinibacillus xylanilyticus (Strain: DSM 23493)	582475	UP000037326	4608	Bacteria, Firmicutes, Bacilli, Bacillales, Bacillaceae, Lysinibacillus
A0A0K9FBP3	325	A	Lysinibacillus xylanilyticus (Strain: DSM 23493)	582475	UP000037326	4608	Bacteria, Firmicutes, Bacilli, Bacillales, Bacillaceae, Lysinibacillus
A0A0K9FC18	314	A	Lysinibacillus xylanilyticus (Strain: DSM 23493)	582475	UP000037326	4608	Bacteria, Firmicutes, Bacilli, Bacillales, Bacillaceae, Lysinibacillus
A0A0K9FEL0	312	A	Lysinibacillus xylanilyticus (Strain: DSM 23493)	582475	UP000037326	4608	Bacteria, Firmicutes, Bacilli, Bacillales, Bacillaceae, Lysinibacillus
A0A0K9FEU9	320	A	Lysinibacillus xylanilyticus (Strain: DSM 23493)	582475	UP000037326	4608	Bacteria, Firmicutes, Bacilli, Bacillales, Bacillaceae, Lysinibacillus
A0A0K9GT19	304	A	Bacillus loiseleuriae (Strain: FJAT-27997)	1679170	UP000037146	4559	Bacteria, Firmicutes, Bacilli, Bacillales, Bacillaceae, Bacillus
A0A0K9GU66	313	A	Bacillus loiseleuriae (Strain: FJAT-27997)	1679170	UP000037146	4559	Bacteria, Firmicutes, Bacilli, Bacillales, Bacillaceae, Bacillus
A0A0K9X7R4	323	A	Streptomyces caatingaensis (Strain: CMAA 1322)	1678637	UP000037288	5460	Bacteria, Actinobacteria, Streptomycetales, Streptomycetaceae, Streptomyces
A0A0K9X8H5	320	A	Streptomyces caatingaensis (Strain: CMAA 1322)	1678637	UP000037288	5460	Bacteria, Actinobacteria, Streptomycetales, Streptomycetaceae, Streptomyces
A0A0K9X956	344	A	Streptomyces caatingaensis (Strain: CMAA 1322)	1678637	UP000037288	5460	Bacteria, Actinobacteria, Streptomycetales, Streptomycetaceae, Streptomyces
A0A0K9XA36	320	A	Streptomyces caatingaensis (Strain: CMAA 1322)	1678637	UP000037288	5460	Bacteria, Actinobacteria, Streptomycetales, Streptomycetaceae, Streptomyces
A0A0K9XGJ5	333	A	Streptomyces caatingaensis (Strain: CMAA 1322)	1678637	UP000037288	5460	Bacteria, Actinobacteria, Streptomycetales, Streptomycetaceae, Streptomyces
A0A0K9XGL8	324	A	Streptomyces caatingaensis (Strain: CMAA 1322)	1678637	UP000037288	5460	Bacteria, Actinobacteria, Streptomycetales, Streptomycetaceae, Streptomyces
A0A0K9XIE3	326	A	Streptomyces caatingaensis (Strain: CMAA 1322)	1678637	UP000037288	5460	Bacteria, Actinobacteria, Streptomycetales, Streptomycetaceae, Streptomyces
A0A0K9XWR4	337	A	Chryseobacterium sp. Hurlbut01 (Strain: Hurlbut01)	1681828	UP000036769	3267	Bacteria, Bacteroidetes, Flavobacteriia, Flavobacteriales, Flavobacteriaceae, Chryseobacterium
A0A0K9XXL1	317	A	Chryseobacterium sp. Hurlbut01 (Strain: Hurlbut01)	1681828	UP000036769	3267	Bacteria, Bacteroidetes, Flavobacteriia, Flavobacteriales, Flavobacteriaceae, Chryseobacterium
A0A0K9Y154	307	A	Chryseobacterium sp. Hurlbut01 (Strain: Hurlbut01)	1681828	UP000036769	3267	Bacteria, Bacteroidetes, Flavobacteriia, Flavobacteriales, Flavobacteriaceae, Chryseobacterium
A0A0K9Y3B9	327	A	Chryseobacterium sp. Hurlbut01 (Strain: Hurlbut01)	1681828	UP000036769	3267	Bacteria, Bacteroidetes, Flavobacteriia, Flavobacteriales, Flavobacteriaceae, Chryseobacterium
A0A0K9YKK6	305	A	Brevibacillus reuszeri (Strain: DSM 9887)	54915	UP000036834	6461	Bacteria, Firmicutes, Bacilli, Bacillales, Paenibacillaceae, Brevibacillus
A0A0K9YKQ1	315	A	Brevibacillus reuszeri (Strain: DSM 9887)	54915	UP000036834	6461	Bacteria, Firmicutes, Bacilli, Bacillales, Paenibacillaceae, Brevibacillus
A0A0K9YP14	303	A	Brevibacillus reuszeri (Strain: DSM 9887)	54915	UP000036834	6461	Bacteria, Firmicutes, Bacilli, Bacillales, Paenibacillaceae, Brevibacillus
A0A0K9YQD4	316	A	Brevibacillus reuszeri (Strain: DSM 9887)	54915	UP000036834	6461	Bacteria, Firmicutes, Bacilli, Bacillales, Paenibacillaceae, Brevibacillus
A0A0K9YXS4	315	A	Brevibacillus reuszeri (Strain: DSM 9887)	54915	UP000036834	6461	Bacteria, Firmicutes, Bacilli, Bacillales, Paenibacillaceae, Brevibacillus
A0A0K9Z173	318	A	Brevibacillus reuszeri (Strain: DSM 9887)	54915	UP000036834	6461	Bacteria, Firmicutes, Bacilli, Bacillales, Paenibacillaceae, Brevibacillus
A0A0K9Z1E5	325	A	Brevibacillus reuszeri (Strain: DSM 9887)	54915	UP000036834	6461	Bacteria, Firmicutes, Bacilli, Bacillales, Paenibacillaceae, Brevibacillus
A0A0K9Z1W5	307	A	Brevibacillus reuszeri (Strain: DSM 9887)	54915	UP000036834	6461	Bacteria, Firmicutes, Bacilli, Bacillales, Paenibacillaceae, Brevibacillus
A0A0K9Z312	321	A	Brevibacillus reuszeri (Strain: DSM 9887)	54915	UP000036834	6461	Bacteria, Firmicutes, Bacilli, Bacillales, Paenibacillaceae, Brevibacillus
A0A0L0BJU5	330	A	Arthrobacter sp. RIT-PI-e (Strain: RIT-PI-e)	1681197	UP000053253	2792	Bacteria, Actinobacteria, Micrococcales, Micrococcaceae, Arthrobacter
A0A0L0JPI9	317	A	Streptomyces acidiscabies (Strain: NCPPB 4445)	42234	UP000037151	7941	Bacteria, Actinobacteria, Streptomycetales, Streptomycetaceae, Streptomyces
A0A0L0JPQ7	330	A	Streptomyces acidiscabies (Strain: NCPPB 4445)	42234	UP000037151	7941	Bacteria, Actinobacteria, Streptomycetales, Streptomycetaceae, Streptomyces
A0A0L0K089	325	A	Streptomyces acidiscabies (Strain: NCPPB 4445)	42234	UP000037151	7941	Bacteria, Actinobacteria, Streptomycetales, Streptomycetaceae, Streptomyces
A0A0L0K0H2	288	A	Streptomyces acidiscabies (Strain: NCPPB 4445)	42234	UP000037151	7941	Bacteria, Actinobacteria, Streptomycetales, Streptomycetaceae, Streptomyces
A0A0L0KEQ0	321	A	Streptomyces acidiscabies (Strain: NCPPB 4445)	42234	UP000037151	7941	Bacteria, Actinobacteria, Streptomycetales, Streptomycetaceae, Streptomyces
A0A0L0KNT6	328	A	Streptomyces acidiscabies (Strain: NCPPB 4445)	42234	UP000037151	7941	Bacteria, Actinobacteria, Streptomycetales, Streptomycetaceae, Streptomyces
A0A0L0WBZ0	293	A	Clostridium purinilyticum (Gottschalkia purinilyticum) (Strain: DSM 1384)	1503	UP000037267	3284	Bacteria, Firmicutes, Tissierellia, Tissierellales, Gottschalkiaceae, Gottschalkia
A0A0L0WC93	316	A	Clostridium purinilyticum (Gottschalkia purinilyticum) (Strain: DSM 1384)	1503	UP000037267	3284	Bacteria, Firmicutes, Tissierellia, Tissierellales, Gottschalkiaceae, Gottschalkia
A0A0L6CFN8	338	A	Luteipulveratus halotolerans (Strain: C296001)	1631356	UP000037397	3827	Bacteria, Actinobacteria, Micrococcales, Dermacoccaceae, Luteipulveratus
A0A0L6CG35	329	A	Luteipulveratus halotolerans (Strain: C296001)	1631356	UP000037397	3827	Bacteria, Actinobacteria, Micrococcales, Dermacoccaceae, Luteipulveratus
A0A0L6CH81	324	A	Luteipulveratus halotolerans (Strain: C296001)	1631356	UP000037397	3827	Bacteria, Actinobacteria, Micrococcales, Dermacoccaceae, Luteipulveratus
A0A0L6CHT6	327	A	Luteipulveratus halotolerans (Strain: C296001)	1631356	UP000037397	3827	Bacteria, Actinobacteria, Micrococcales, Dermacoccaceae, Luteipulveratus
A0A0L6CLB2	319	A	Luteipulveratus halotolerans (Strain: C296001)	1631356	UP000037397	3827	Bacteria, Actinobacteria, Micrococcales, Dermacoccaceae, Luteipulveratus
A0A0L6CLK1	318	A	Luteipulveratus halotolerans (Strain: C296001)	1631356	UP000037397	3827	Bacteria, Actinobacteria, Micrococcales, Dermacoccaceae, Luteipulveratus
A0A0L6HV60	326	A	Microbacterium sp. GCS4 (Strain: GCS4)	1692239	UP000037096	3325	Bacteria, Actinobacteria, Micrococcales, Microbacteriaceae, Microbacterium
A0A0L6HY35	328	A	Microbacterium sp. GCS4 (Strain: GCS4)	1692239	UP000037096	3325	Bacteria, Actinobacteria, Micrococcales, Microbacteriaceae, Microbacterium
A0A0L6HYW0	319	A	Microbacterium sp. GCS4 (Strain: GCS4)	1692239	UP000037096	3325	Bacteria, Actinobacteria, Micrococcales, Microbacteriaceae, Microbacterium
A0A0L6I0K6	329	A	Microbacterium sp. GCS4 (Strain: GCS4)	1692239	UP000037096	3325	Bacteria, Actinobacteria, Micrococcales, Microbacteriaceae, Microbacterium
A0A0L6I0Q7	330	A	Microbacterium sp. GCS4 (Strain: GCS4)	1692239	UP000037096	3325	Bacteria, Actinobacteria, Micrococcales, Microbacteriaceae, Microbacterium
A0A0L6JPM2	328	A	Pseudobacteroides cellulosolvens ATCC 35603 = DSM 2933 (Strain: DSM 2933)	398512	UP000036923	5771	Bacteria, Firmicutes, Clostridia, Clostridiales, Ruminococcaceae, Pseudobacteroides
A0A0L6JPX2	323	A	Pseudobacteroides cellulosolvens ATCC 35603 = DSM 2933 (Strain: DSM 2933)	398512	UP000036923	5771	Bacteria, Firmicutes, Clostridia, Clostridiales, Ruminococcaceae, Pseudobacteroides
A0A0L6JQT3	335	A	Pseudobacteroides cellulosolvens ATCC 35603 = DSM 2933 (Strain: DSM 2933)	398512	UP000036923	5771	Bacteria, Firmicutes, Clostridia, Clostridiales, Ruminococcaceae, Pseudobacteroides
A0A0L6JRE5	309	A	Pseudobacteroides cellulosolvens ATCC 35603 = DSM 2933 (Strain: DSM 2933)	398512	UP000036923	5771	Bacteria, Firmicutes, Clostridia, Clostridiales, Ruminococcaceae, Pseudobacteroides
A0A0L6JU45	320	A	Pseudobacteroides cellulosolvens ATCC 35603 = DSM 2933 (Strain: DSM 2933)	398512	UP000036923	5771	Bacteria, Firmicutes, Clostridia, Clostridiales, Ruminococcaceae, Pseudobacteroides
A0A0L6T9T5	343	A	Methylibium sp. NZG	1686064	UP000053102	3979	Bacteria, Proteobacteria, Betaproteobacteria, Burkholderiales, Methylibium
A0A0L6TD00	335	A	Methylibium sp. NZG	1686064	UP000053102	3979	Bacteria, Proteobacteria, Betaproteobacteria, Burkholderiales, Methylibium
A0A0L6TVD7	310	A	Acetobacterium bakii (Strain: DSM 8239)	52689	UP000036873	3495	Bacteria, Firmicutes, Clostridia, Clostridiales, Eubacteriaceae, Acetobacterium
A0A0L6TZM6	331	A	Acetobacterium bakii (Strain: DSM 8239)	52689	UP000036873	3495	Bacteria, Firmicutes, Clostridia, Clostridiales, Eubacteriaceae, Acetobacterium
A0A0L6U257	301	A	Acetobacterium bakii (Strain: DSM 8239)	52689	UP000036873	3495	Bacteria, Firmicutes, Clostridia, Clostridiales, Eubacteriaceae, Acetobacterium
A0A0L6Z5I5	325	A	Clostridium homopropionicum DSM 5847 (Strain: DSM 5847)	1121318	UP000037043	3499	Bacteria, Firmicutes, Clostridia, Clostridiales, Clostridiaceae, Clostridium
A0A0L6Z6S0	300	A	Clostridium homopropionicum DSM 5847 (Strain: DSM 5847)	1121318	UP000037043	3499	Bacteria, Firmicutes, Clostridia, Clostridiales, Clostridiaceae, Clostridium
A0A0L8KPK5	338	A	Streptomyces resistomycificus (Strain: NRRL 2290)	67356	UP000037251	7742	Bacteria, Actinobacteria, Streptomycetales, Streptomycetaceae, Streptomyces
A0A0L8KZ27	325	A	Streptomyces resistomycificus (Strain: NRRL 2290)	67356	UP000037251	7742	Bacteria, Actinobacteria, Streptomycetales, Streptomycetaceae, Streptomyces
A0A0L8KZ38	351	A	Streptomyces resistomycificus (Strain: NRRL 2290)	67356	UP000037251	7742	Bacteria, Actinobacteria, Streptomycetales, Streptomycetaceae, Streptomyces
A0A0L8L163	322	A	Streptomyces resistomycificus (Strain: NRRL 2290)	67356	UP000037251	7742	Bacteria, Actinobacteria, Streptomycetales, Streptomycetaceae, Streptomyces
A0A0L8L4K9	321	A	Streptomyces resistomycificus (Strain: NRRL 2290)	67356	UP000037251	7742	Bacteria, Actinobacteria, Streptomycetales, Streptomycetaceae, Streptomyces
A0A0L8L661	321	A	Streptomyces resistomycificus (Strain: NRRL 2290)	67356	UP000037251	7742	Bacteria, Actinobacteria, Streptomycetales, Streptomycetaceae, Streptomyces
A0A0L8LGJ1	326	A	Streptomyces resistomycificus (Strain: NRRL 2290)	67356	UP000037251	7742	Bacteria, Actinobacteria, Streptomycetales, Streptomycetaceae, Streptomyces
A0A0L8LLR9	316	A	Streptomyces decoyicus (Strain: NRRL 2666)	249567	UP000037606	7040	Bacteria, Actinobacteria, Streptomycetales, Streptomycetaceae, Streptomyces
A0A0L8LLT2	334	A	Streptomyces resistomycificus (Strain: NRRL 2290)	67356	UP000037251	7742	Bacteria, Actinobacteria, Streptomycetales, Streptomycetaceae, Streptomyces
A0A0L8LLU6	322	A	Streptomyces decoyicus (Strain: NRRL 2666)	249567	UP000037606	7040	Bacteria, Actinobacteria, Streptomycetales, Streptomycetaceae, Streptomyces
A0A0L8LSS7	321	A	Streptomyces decoyicus (Strain: NRRL 2666)	249567	UP000037606	7040	Bacteria, Actinobacteria, Streptomycetales, Streptomycetaceae, Streptomyces
A0A0L8LVR3	335	A	Streptomyces decoyicus (Strain: NRRL 2666)	249567	UP000037606	7040	Bacteria, Actinobacteria, Streptomycetales, Streptomycetaceae, Streptomyces
A0A0L8LY26	318	A	Streptomyces resistomycificus (Strain: NRRL 2290)	67356	UP000037251	7742	Bacteria, Actinobacteria, Streptomycetales, Streptomycetaceae, Streptomyces
A0A0L8M2G6	358	A	Streptomyces decoyicus (Strain: NRRL 2666)	249567	UP000037606	7040	Bacteria, Actinobacteria, Streptomycetales, Streptomycetaceae, Streptomyces
A0A0L8ME00	335	A	Streptomyces decoyicus (Strain: NRRL 2666)	249567	UP000037606	7040	Bacteria, Actinobacteria, Streptomycetales, Streptomycetaceae, Streptomyces
A0A0L8MJS6	345	A	Streptomyces decoyicus (Strain: NRRL 2666)	249567	UP000037606	7040	Bacteria, Actinobacteria, Streptomycetales, Streptomycetaceae, Streptomyces
A0A0L8QS63	321	A	Streptomyces varsoviensis (Strain: NRRL B-3589)	67373	UP000037020	8643	Bacteria, Actinobacteria, Streptomycetales, Streptomycetaceae, Streptomyces
A0A0L8QUU6	339	A	Streptomyces varsoviensis (Strain: NRRL B-3589)	67373	UP000037020	8643	Bacteria, Actinobacteria, Streptomycetales, Streptomycetaceae, Streptomyces
A0A0L8QWM7	291	A	Streptomyces varsoviensis (Strain: NRRL B-3589)	67373	UP000037020	8643	Bacteria, Actinobacteria, Streptomycetales, Streptomycetaceae, Streptomyces
A0A0M0G5W6	301	A	Bacillus marisflavi (Strain: JCM 11544)	189381	UP000037405	4143	Bacteria, Firmicutes, Bacilli, Bacillales, Bacillaceae, Bacillus
A0A0M0G615	319	A	Bacillus marisflavi (Strain: JCM 11544)	189381	UP000037405	4143	Bacteria, Firmicutes, Bacilli, Bacillales, Bacillaceae, Bacillus
A0A0M0GEF4	324	A	Sporosarcina globispora (Bacillus globisporus) (Strain: DSM 4)	1459	UP000037109	5125	Bacteria, Firmicutes, Bacilli, Bacillales, Planococcaceae, Sporosarcina
A0A0M0GQU9	320	A	Bacillus marisflavi (Strain: JCM 11544)	189381	UP000037405	4143	Bacteria, Firmicutes, Bacilli, Bacillales, Bacillaceae, Bacillus
A0A0M0HT63	342	A	Vibrio nereis (Strain: DSM 19584)	693	UP000037515	3660	Bacteria, Proteobacteria, Gammaproteobacteria, Vibrionales, Vibrionaceae, Vibrio
A0A0M0L8R5	320	A	Bacillus koreensis (Strain: DSM 16467)	284581	UP000037558	4402	Bacteria, Firmicutes, Bacilli, Bacillales, Bacillaceae, Bacillus
A0A0M0LHT6	334	A	Bacillus koreensis (Strain: DSM 16467)	284581	UP000037558	4402	Bacteria, Firmicutes, Bacilli, Bacillales, Bacillaceae, Bacillus
A0A0M0SR97	334	A	Hapalosiphon sp. MRB220 (Strain: MRB220)	1704290	UP000036831	5838	Bacteria, Cyanobacteria, Nostocales, Hapalosiphonaceae, Hapalosiphon
A0A0M0WE66	304	A	Bacillus sp. FJAT-21945 (Strain: FJAT-21945)	1581033	UP000036921	4788	Bacteria, Firmicutes, Bacilli, Bacillales, Bacillaceae, Bacillus
A0A0M0WXW6	320	A	Bacillus sp. FJAT-21945 (Strain: FJAT-21945)	1581033	UP000036921	4788	Bacteria, Firmicutes, Bacilli, Bacillales, Bacillaceae, Bacillus
A0A0M0X5Q5	314	A	Bacillus sp. FJAT-21945 (Strain: FJAT-21945)	1581033	UP000036921	4788	Bacteria, Firmicutes, Bacilli, Bacillales, Bacillaceae, Bacillus
A0A0M1NMY4	320	A	Bacillus sp. FJAT-22058 (Strain: FJAT-22058)	1581037	UP000037205	4848	Bacteria, Firmicutes, Bacilli, Bacillales, Bacillaceae, Bacillus
A0A0M1UUJ0	306	A	Paeniclostridium sordellii (Clostridium sordellii) (Strain: JGS6382)	1505	UP000032801	3465	Bacteria, Firmicutes, Clostridia, Clostridiales, Peptostreptococcaceae, Paeniclostridium
A0A0M2GJW1	347	A	Streptomyces variegatus (Strain: NRRL B-16380)	284040	UP000034786	7371	Bacteria, Actinobacteria, Streptomycetales, Streptomycetaceae, Streptomyces
A0A0M2GJZ9	327	A	Streptomyces variegatus (Strain: NRRL B-16380)	284040	UP000034786	7371	Bacteria, Actinobacteria, Streptomycetales, Streptomycetaceae, Streptomyces
A0A0M2GLC8	325	A	Streptomyces variegatus (Strain: NRRL B-16380)	284040	UP000034786	7371	Bacteria, Actinobacteria, Streptomycetales, Streptomycetaceae, Streptomyces
A0A0M2GPT6	327	A	Streptomyces variegatus (Strain: NRRL B-16380)	284040	UP000034786	7371	Bacteria, Actinobacteria, Streptomycetales, Streptomycetaceae, Streptomyces
A0A0M2GRY4	323	A	Streptomyces variegatus (Strain: NRRL B-16380)	284040	UP000034786	7371	Bacteria, Actinobacteria, Streptomycetales, Streptomycetaceae, Streptomyces
A0A0M2GS23	321	A	Streptomyces variegatus (Strain: NRRL B-16380)	284040	UP000034786	7371	Bacteria, Actinobacteria, Streptomycetales, Streptomycetaceae, Streptomyces
A0A0M2GZM6	330	A	Microbacterium trichothecenolyticum (Strain: DSM 8608)	69370	UP000034098	4075	Bacteria, Actinobacteria, Micrococcales, Microbacteriaceae, Microbacterium
A0A0M2H052	320	A	Microbacterium trichothecenolyticum (Strain: DSM 8608)	69370	UP000034098	4075	Bacteria, Actinobacteria, Micrococcales, Microbacteriaceae, Microbacterium
A0A0M2H1T8	331	A	Microbacterium ketosireducens (Strain: DSM 12510)	92835	UP000033956	3448	Bacteria, Actinobacteria, Micrococcales, Microbacteriaceae, Microbacterium
A0A0M2H3D4	319	A	Microbacterium ketosireducens (Strain: DSM 12510)	92835	UP000033956	3448	Bacteria, Actinobacteria, Micrococcales, Microbacteriaceae, Microbacterium
A0A0M2H8R7	340	A	Microbacterium trichothecenolyticum (Strain: DSM 8608)	69370	UP000034098	4075	Bacteria, Actinobacteria, Micrococcales, Microbacteriaceae, Microbacterium
A0A0M2HI41	328	A	Microbacterium hydrocarbonoxydans (Strain: SA35)	273678	UP000033900	3663	Bacteria, Actinobacteria, Micrococcales, Microbacteriaceae, Microbacterium
A0A0M2HI75	329	A	Microbacterium hydrocarbonoxydans (Strain: SA35)	273678	UP000033900	3663	Bacteria, Actinobacteria, Micrococcales, Microbacteriaceae, Microbacterium
A0A0M2HJ47	321	A	Microbacterium trichothecenolyticum (Strain: DSM 8608)	69370	UP000034098	4075	Bacteria, Actinobacteria, Micrococcales, Microbacteriaceae, Microbacterium
A0A0M2HLZ9	336	A	Microbacterium hydrocarbonoxydans (Strain: SA35)	273678	UP000033900	3663	Bacteria, Actinobacteria, Micrococcales, Microbacteriaceae, Microbacterium
A0A0M2HQ26	331	A	Microbacterium hydrocarbonoxydans (Strain: SA35)	273678	UP000033900	3663	Bacteria, Actinobacteria, Micrococcales, Microbacteriaceae, Microbacterium
A0A0M2HVP4	323	A	Microbacterium hydrocarbonoxydans (Strain: SA35)	273678	UP000033900	3663	Bacteria, Actinobacteria, Micrococcales, Microbacteriaceae, Microbacterium
A0A0M2JS36	324	A	Mycolicibacterium obuense (Strain: UC1)	1807	UP000034150	5830	Bacteria, Actinobacteria, Corynebacteriales, Mycobacteriaceae, Mycolicibacterium
A0A0M2JTB0	324	A	Mycolicibacterium obuense (Strain: UC1)	1807	UP000034150	5830	Bacteria, Actinobacteria, Corynebacteriales, Mycobacteriaceae, Mycolicibacterium
A0A0M2KAH4	318	A	Mycolicibacterium obuense (Strain: UC1)	1807	UP000034150	5830	Bacteria, Actinobacteria, Corynebacteriales, Mycobacteriaceae, Mycolicibacterium
A0A0M2LG77	326	A	Leucobacter sp. Ag1 (Strain: Ag1)	1642040	UP000033836	3028	Bacteria, Actinobacteria, Micrococcales, Microbacteriaceae, Leucobacter
A0A0M2LH07	356	A	Leucobacter sp. Ag1 (Strain: Ag1)	1642040	UP000033836	3028	Bacteria, Actinobacteria, Micrococcales, Microbacteriaceae, Leucobacter
A0A0M2LM75	328	A	Leucobacter sp. Ag1 (Strain: Ag1)	1642040	UP000033836	3028	Bacteria, Actinobacteria, Micrococcales, Microbacteriaceae, Leucobacter
A0A0M2NHM6	328	A	Catabacter hongkongensis (Strain: HKU16)	270498	UP000034076	3148	Bacteria, Firmicutes, Clostridia, Clostridiales, Catabacteriaceae, Catabacter
A0A0M2NMX1	297	A	Catabacter hongkongensis (Strain: HKU16)	270498	UP000034076	3148	Bacteria, Firmicutes, Clostridia, Clostridiales, Catabacteriaceae, Catabacter
A0A0M2RCP9	332	A	Micromonospora sp. HK10 (Strain: HK10)	1538294	UP000034330	5548	Bacteria, Actinobacteria, Micromonosporales, Micromonosporaceae, Micromonospora
A0A0M2RD60	326	A	Micromonospora sp. HK10 (Strain: HK10)	1538294	UP000034330	5548	Bacteria, Actinobacteria, Micromonosporales, Micromonosporaceae, Micromonospora
A0A0M2RHE0	334	A	Micromonospora sp. HK10 (Strain: HK10)	1538294	UP000034330	5548	Bacteria, Actinobacteria, Micromonosporales, Micromonosporaceae, Micromonospora
A0A0M2RRZ5	318	A	Micromonospora sp. HK10 (Strain: HK10)	1538294	UP000034330	5548	Bacteria, Actinobacteria, Micromonosporales, Micromonosporaceae, Micromonospora
A0A0M2RW82	319	A	Micromonospora sp. HK10 (Strain: HK10)	1538294	UP000034330	5548	Bacteria, Actinobacteria, Micromonosporales, Micromonosporaceae, Micromonospora
A0A0M2S3W9	345	A	Micromonospora sp. HK10 (Strain: HK10)	1538294	UP000034330	5548	Bacteria, Actinobacteria, Micromonosporales, Micromonosporaceae, Micromonospora
A0A0M2U8N4	344	A	Clostridiales bacterium PH28_bin88	1605376	UP000034222	4255	Bacteria, Firmicutes, Clostridia, Clostridiales
A0A0M2VBA2	348	A	Arsukibacterium sp. MJ3 (Strain: MJ3)	1632859	UP000034895	3329	Bacteria, Proteobacteria, Gammaproteobacteria, Chromatiales, Chromatiaceae, Arsukibacterium
A0A0M2VP38	316	A	Paenibacillus sp. DMB20 (Strain: DMB20)	1642570	UP000034827	4674	Bacteria, Firmicutes, Bacilli, Bacillales, Paenibacillaceae, Paenibacillus
A0A0M2VQA9	315	A	Paenibacillus sp. DMB20 (Strain: DMB20)	1642570	UP000034827	4674	Bacteria, Firmicutes, Bacilli, Bacillales, Paenibacillaceae, Paenibacillus
A0A0M2VS84	320	A	Paenibacillus sp. DMB20 (Strain: DMB20)	1642570	UP000034827	4674	Bacteria, Firmicutes, Bacilli, Bacillales, Paenibacillaceae, Paenibacillus
A0A0M2VSX8	314	A	Paenibacillus sp. DMB20 (Strain: DMB20)	1642570	UP000034827	4674	Bacteria, Firmicutes, Bacilli, Bacillales, Paenibacillaceae, Paenibacillus
A0A0M2VUD8	319	A	Paenibacillus sp. DMB20 (Strain: DMB20)	1642570	UP000034827	4674	Bacteria, Firmicutes, Bacilli, Bacillales, Paenibacillaceae, Paenibacillus
A0A0M2VW19	322	A	Paenibacillus sp. DMB20 (Strain: DMB20)	1642570	UP000034827	4674	Bacteria, Firmicutes, Bacilli, Bacillales, Paenibacillaceae, Paenibacillus
A0A0M2VWG2	329	A	Paenibacillus sp. DMB20 (Strain: DMB20)	1642570	UP000034827	4674	Bacteria, Firmicutes, Bacilli, Bacillales, Paenibacillaceae, Paenibacillus
A0A0M2VWP8	312	A	Paenibacillus sp. DMB20 (Strain: DMB20)	1642570	UP000034827	4674	Bacteria, Firmicutes, Bacilli, Bacillales, Paenibacillaceae, Paenibacillus
A0A0M2VWS9	317	A	Paenibacillus sp. DMB20 (Strain: DMB20)	1642570	UP000034827	4674	Bacteria, Firmicutes, Bacilli, Bacillales, Paenibacillaceae, Paenibacillus
A0A0M2VZU6	314	A	Paenibacillus sp. DMB20 (Strain: DMB20)	1642570	UP000034827	4674	Bacteria, Firmicutes, Bacilli, Bacillales, Paenibacillaceae, Paenibacillus
A0A0M2XLX3	350	A	Sphingobacterium sp. Ag1 (Strain: Ag1)	1643451	UP000034524	4687	Bacteria, Bacteroidetes, Sphingobacteriia, Sphingobacteriales, Sphingobacteriaceae, Sphingobacterium
A0A0M2XSS9	317	A	Sphingobacterium sp. Ag1 (Strain: Ag1)	1643451	UP000034524	4687	Bacteria, Bacteroidetes, Sphingobacteriia, Sphingobacteriales, Sphingobacteriaceae, Sphingobacterium
A0A0M2ZZE7	331	A	Acinetobacter sp. Ag2 (Strain: Ag2)	1646532	UP000034123	3987	Bacteria, Proteobacteria, Gammaproteobacteria, Pseudomonadales, Moraxellaceae, Acinetobacter
A0A0M3AMU0	327	A	Sphingobium chungbukense (Strain: DJ77)	56193	UP000033874	4954	Bacteria, Proteobacteria, Alphaproteobacteria, Sphingomonadales, Sphingomonadaceae, Sphingobium
A0A0M3D8Q7	330	A	Microbacterium sp. Ag1 (Strain: Ag1)	1643443	UP000034223	3631	Bacteria, Actinobacteria, Micrococcales, Microbacteriaceae, Microbacterium
A0A0M3D9M4	328	A	Microbacterium sp. Ag1 (Strain: Ag1)	1643443	UP000034223	3631	Bacteria, Actinobacteria, Micrococcales, Microbacteriaceae, Microbacterium
A0A0M3D9P0	317	A	Microbacterium sp. Ag1 (Strain: Ag1)	1643443	UP000034223	3631	Bacteria, Actinobacteria, Micrococcales, Microbacteriaceae, Microbacterium
A0A0M3DAD1	318	A	Microbacterium sp. Ag1 (Strain: Ag1)	1643443	UP000034223	3631	Bacteria, Actinobacteria, Micrococcales, Microbacteriaceae, Microbacterium
A0A0M3DC33	327	A	Microbacterium sp. Ag1 (Strain: Ag1)	1643443	UP000034223	3631	Bacteria, Actinobacteria, Micrococcales, Microbacteriaceae, Microbacterium
A0A0M3R8V7	324	A	Bacillus gobiensis (Strain: FJAT-4402)	1441095	UP000067625	4231	Bacteria, Firmicutes, Bacilli, Bacillales, Bacillaceae, Bacillus
A0A0M3RA30	312	A	Bacillus gobiensis (Strain: FJAT-4402)	1441095	UP000067625	4231	Bacteria, Firmicutes, Bacilli, Bacillales, Bacillaceae, Bacillus
A0A0M3REM2	320	A	Bacillus sp. FJAT-18017 (Strain: FJAT-18017)	1705566	UP000060713	4632	Bacteria, Firmicutes, Bacilli, Bacillales, Bacillaceae, Bacillus
A0A0M3UAJ2	324	A	Pseudonocardia sp. HH130629-09 (Strain: HH130629-09)	1641402	UP000062082	4780	Bacteria, Actinobacteria, Pseudonocardiales, Pseudonocardiaceae, Pseudonocardia
A0A0M3UGV6	332	A	Arthrobacter alpinus (Strain: R3.8)	656366	UP000062833	3261	Bacteria, Actinobacteria, Micrococcales, Micrococcaceae, Arthrobacter
A0A0M4DHA7	327	A	Desulfuromonas soudanensis (Strain: WTL)	1603606	UP000057158	3469	Bacteria, Proteobacteria, Deltaproteobacteria, Desulfuromonadales, Desulfuromonadaceae, Desulfuromonas
A0A0M4FQ62	297	A	Bacillus gobiensis (Strain: FJAT-4402)	1441095	UP000067625	4231	Bacteria, Firmicutes, Bacilli, Bacillales, Bacillaceae, Bacillus
A0A0M4G0C1	321	A	Bacillus gobiensis (Strain: FJAT-4402)	1441095	UP000067625	4231	Bacteria, Firmicutes, Bacilli, Bacillales, Bacillaceae, Bacillus
A0A0M4GBL0	324	A	Bacillus gobiensis (Strain: FJAT-4402)	1441095	UP000067625	4231	Bacteria, Firmicutes, Bacilli, Bacillales, Bacillaceae, Bacillus
A0A0M4HDS8	332	A	Acinetobacter sp. TTH0-4 (Strain: TTH0-4)	1646498	UP000055186	2613	Bacteria, Proteobacteria, Gammaproteobacteria, Pseudomonadales, Moraxellaceae, Acinetobacter
A0A0M4LPF6	320	A	Arthrobacter sp. ERGS1:01 (Strain: ERGS1:01)	1704044	UP000060433	3894	Bacteria, Actinobacteria, Micrococcales, Micrococcaceae, Arthrobacter
A0A0M4M7A7	308	A	Lawsonella clevelandensis (Strain: X1698)	1528099	UP000068137	1376	Bacteria, Actinobacteria, Corynebacteriales, Lawsonella
A0A0M4PP07	330	A	Pseudonocardia sp. AL041005-10 (Strain: AL041005-10)	445576	UP000067245	4555	Bacteria, Actinobacteria, Pseudonocardiales, Pseudonocardiaceae, Pseudonocardia
A0A0M4PZF9	343	A	Pseudonocardia sp. AL041005-10 (Strain: AL041005-10)	445576	UP000067245	4555	Bacteria, Actinobacteria, Pseudonocardiales, Pseudonocardiaceae, Pseudonocardia
A0A0M4Q4M6	320	A	Pseudonocardia sp. AL041005-10 (Strain: AL041005-10)	445576	UP000067245	4555	Bacteria, Actinobacteria, Pseudonocardiales, Pseudonocardiaceae, Pseudonocardia
A0A0M4QMK0	321	A	Pseudonocardia sp. HH130629-09 (Strain: HH130629-09)	1641402	UP000062082	4780	Bacteria, Actinobacteria, Pseudonocardiales, Pseudonocardiaceae, Pseudonocardia
A0A0M4QUT0	330	A	Pseudonocardia sp. HH130629-09 (Strain: HH130629-09)	1641402	UP000062082	4780	Bacteria, Actinobacteria, Pseudonocardiales, Pseudonocardiaceae, Pseudonocardia
A0A0M4SVD2	325	A	Nostoc piscinale CENA21 (Strain: CENA21)	224013	UP000062645	4989	Bacteria, Cyanobacteria, Nostocales, Nostocaceae, Nostoc
A0A0M4TGE7	360	A	Psychrobacter urativorans (Strain: R10.10B)	45610	UP000059847	2346	Bacteria, Proteobacteria, Gammaproteobacteria, Pseudomonadales, Moraxellaceae, Psychrobacter
A0A0M5LW37	352	A	Pseudonocardia sp. HH130629-09 (Strain: HH130629-09)	1641402	UP000062082	4780	Bacteria, Actinobacteria, Pseudonocardiales, Pseudonocardiaceae, Pseudonocardia
A0A0M5LX19	321	A	Pseudonocardia sp. AL041005-10 (Strain: AL041005-10)	445576	UP000067245	4555	Bacteria, Actinobacteria, Pseudonocardiales, Pseudonocardiaceae, Pseudonocardia
A0A0M6Y5B6	342	A	Labrenzia aggregata (Strain: CECT 4801)	187304	UP000048926	6164	Bacteria, Proteobacteria, Alphaproteobacteria, Rhodobacterales, Rhodobacteraceae, Labrenzia
A0A0M7AYH0	342	A	Labrenzia alba (Strain: CECT 5096)	311410	UP000049983	6265	Bacteria, Proteobacteria, Alphaproteobacteria, Rhodobacterales, Rhodobacteraceae, Labrenzia
A0A0M8JPY1	330	A	Levilinea saccharolytica (Strain: KIBI-1)	229921	UP000050501	3080	Bacteria, Chloroflexi, Anaerolineae, Anaerolineales, Anaerolineaceae, Levilinea
A0A0M8KCH8	312	A	Candidatus Symbiothrix dinenymphae (Strain: B4-10h)	467085	UP000050180	2290	Bacteria, Bacteroidetes, Bacteroidia, Bacteroidales, Candidatus Symbiothrix
A0A0M8KSU8	355	A	Brachybacterium sp. SW0106-09 (Strain: SW0106-09)	1704590	UP000037781	3345	Bacteria, Actinobacteria, Micrococcales, Dermabacteraceae, Brachybacterium
A0A0M8M8G9	343	A	Flavobacterium akiainvivens (Strain: IK-1)	1202724	UP000037755	3833	Bacteria, Bacteroidetes, Flavobacteriia, Flavobacteriales, Flavobacteriaceae, Flavobacterium
A0A0M8MFF6	321	A	Microbacterium chocolatum (Strain: SIT 101)	84292	UP000037737	2721	Bacteria, Actinobacteria, Micrococcales, Microbacteriaceae, Microbacterium
A0A0M8Q3V2	320	A	Lysinibacillus contaminans (Strain: DSM 25560)	1293441	UP000050668	3656	Bacteria, Firmicutes, Bacilli, Bacillales, Bacillaceae, Lysinibacillus
A0A0M8QF03	324	A	Streptomyces caelestis (Strain: NRRL B-24567)	36816	UP000037773	6882	Bacteria, Actinobacteria, Streptomycetales, Streptomycetaceae, Streptomyces
A0A0M8QF07	301	A	Lysinibacillus contaminans (Strain: DSM 25560)	1293441	UP000050668	3656	Bacteria, Firmicutes, Bacilli, Bacillales, Bacillaceae, Lysinibacillus
A0A0M8QFY3	326	A	Streptomyces caelestis (Strain: NRRL B-24567)	36816	UP000037773	6882	Bacteria, Actinobacteria, Streptomycetales, Streptomycetaceae, Streptomyces
A0A0M8QQL1	323	A	Streptomyces caelestis (Strain: NRRL B-24567)	36816	UP000037773	6882	Bacteria, Actinobacteria, Streptomycetales, Streptomycetaceae, Streptomyces
A0A0M8QR81	317	A	Streptomyces caelestis (Strain: NRRL B-24567)	36816	UP000037773	6882	Bacteria, Actinobacteria, Streptomycetales, Streptomycetaceae, Streptomyces
A0A0M8QRB6	329	A	Streptomyces caelestis (Strain: NRRL B-24567)	36816	UP000037773	6882	Bacteria, Actinobacteria, Streptomycetales, Streptomycetaceae, Streptomyces
A0A0M8QU44	329	A	Streptomyces caelestis (Strain: NRRL B-24567)	36816	UP000037773	6882	Bacteria, Actinobacteria, Streptomycetales, Streptomycetaceae, Streptomyces
A0A0M8RYS4	320	A	Streptomyces sp. WM6368 (Strain: WM6368)	1415554	UP000037718	6638	Bacteria, Actinobacteria, Streptomycetales, Streptomycetaceae, Streptomyces
A0A0M8S6W2	318	A	Streptomyces sp. WM6368 (Strain: WM6368)	1415554	UP000037718	6638	Bacteria, Actinobacteria, Streptomycetales, Streptomycetaceae, Streptomyces
A0A0M8SB88	326	A	Streptomyces sp. WM6368 (Strain: WM6368)	1415554	UP000037718	6638	Bacteria, Actinobacteria, Streptomycetales, Streptomycetaceae, Streptomyces
A0A0M8SQ68	327	A	Streptomyces sp. WM6378 (Strain: WM6378)	1415557	UP000037774	7484	Bacteria, Actinobacteria, Streptomycetales, Streptomycetaceae, Streptomyces
A0A0M8SS52	333	A	Streptomyces sp. WM4235 (Strain: WM4235)	1415551	UP000037699	6275	Bacteria, Actinobacteria, Streptomycetales, Streptomycetaceae, Streptomyces
A0A0M8SVZ1	339	A	Streptomyces sp. WM4235 (Strain: WM4235)	1415551	UP000037699	6275	Bacteria, Actinobacteria, Streptomycetales, Streptomycetaceae, Streptomyces
A0A0M8T3Z9	336	A	Streptomyces sp. WM6378 (Strain: WM6378)	1415557	UP000037774	7484	Bacteria, Actinobacteria, Streptomycetales, Streptomycetaceae, Streptomyces
A0A0M8T507	322	A	Streptomyces sp. WM4235 (Strain: WM4235)	1415551	UP000037699	6275	Bacteria, Actinobacteria, Streptomycetales, Streptomycetaceae, Streptomyces
A0A0M8T6Z0	324	A	Streptomyces sp. WM4235 (Strain: WM4235)	1415551	UP000037699	6275	Bacteria, Actinobacteria, Streptomycetales, Streptomycetaceae, Streptomyces
A0A0M8T723	314	A	Streptomyces sp. WM4235 (Strain: WM4235)	1415551	UP000037699	6275	Bacteria, Actinobacteria, Streptomycetales, Streptomycetaceae, Streptomyces
A0A0M8T8V2	319	A	Streptomyces sp. WM4235 (Strain: WM4235)	1415551	UP000037699	6275	Bacteria, Actinobacteria, Streptomycetales, Streptomycetaceae, Streptomyces
A0A0M8TE25	317	A	Streptomyces sp. MMG1533 (Strain: MMG1533)	1415546	UP000037741	8476	Bacteria, Actinobacteria, Streptomycetales, Streptomycetaceae, Streptomyces
A0A0M8TED7	326	A	Streptomyces sp. MMG1533 (Strain: MMG1533)	1415546	UP000037741	8476	Bacteria, Actinobacteria, Streptomycetales, Streptomycetaceae, Streptomyces
A0A0M8TJ67	322	A	Streptomyces sp. MMG1533 (Strain: MMG1533)	1415546	UP000037741	8476	Bacteria, Actinobacteria, Streptomycetales, Streptomycetaceae, Streptomyces
A0A0M8TJY1	323	A	Streptomyces sp. MMG1533 (Strain: MMG1533)	1415546	UP000037741	8476	Bacteria, Actinobacteria, Streptomycetales, Streptomycetaceae, Streptomyces
A0A0M8TMB1	325	A	Streptomyces sp. MMG1533 (Strain: MMG1533)	1415546	UP000037741	8476	Bacteria, Actinobacteria, Streptomycetales, Streptomycetaceae, Streptomyces
A0A0M8TUY0	308	A	Streptomyces sp. MMG1533 (Strain: MMG1533)	1415546	UP000037741	8476	Bacteria, Actinobacteria, Streptomycetales, Streptomycetaceae, Streptomyces
A0A0M8TWE4	312	A	Streptomyces sp. MMG1533 (Strain: MMG1533)	1415546	UP000037741	8476	Bacteria, Actinobacteria, Streptomycetales, Streptomycetaceae, Streptomyces
A0A0M8TZZ3	339	A	Streptomyces sp. MMG1533 (Strain: MMG1533)	1415546	UP000037741	8476	Bacteria, Actinobacteria, Streptomycetales, Streptomycetaceae, Streptomyces
A0A0M8UT80	324	A	Streptomyces sp. AS58 (Strain: AS58)	1519489	UP000037758	8128	Bacteria, Actinobacteria, Streptomycetales, Streptomycetaceae, Streptomyces
A0A0M8V0G7	326	A	Streptomyces sp. AS58 (Strain: AS58)	1519489	UP000037758	8128	Bacteria, Actinobacteria, Streptomycetales, Streptomycetaceae, Streptomyces
A0A0M8V1L0	333	A	Streptomyces sp. AS58 (Strain: AS58)	1519489	UP000037758	8128	Bacteria, Actinobacteria, Streptomycetales, Streptomycetaceae, Streptomyces
A0A0M8V3H6	338	A	Streptomyces sp. NRRL WC-3618 (Strain: NRRL WC-3618)	1519490	UP000037738	7314	Bacteria, Actinobacteria, Streptomycetales, Streptomycetaceae, Streptomyces
A0A0M8VBG1	322	A	Streptomyces sp. NRRL WC-3618 (Strain: NRRL WC-3618)	1519490	UP000037738	7314	Bacteria, Actinobacteria, Streptomycetales, Streptomycetaceae, Streptomyces
A0A0M8VHU9	325	A	Streptomyces sp. MMG1121 (Strain: MMG1121)	1415544	UP000037687	7568	Bacteria, Actinobacteria, Streptomycetales, Streptomycetaceae, Streptomyces
A0A0M8VLP6	339	A	Streptomyces sp. NRRL WC-3618 (Strain: NRRL WC-3618)	1519490	UP000037738	7314	Bacteria, Actinobacteria, Streptomycetales, Streptomycetaceae, Streptomyces
A0A0M8VN28	331	A	Streptomyces sp. MMG1121 (Strain: MMG1121)	1415544	UP000037687	7568	Bacteria, Actinobacteria, Streptomycetales, Streptomycetaceae, Streptomyces
A0A0M8VRN6	358	A	Streptomyces sp. AS58 (Strain: AS58)	1519489	UP000037758	8128	Bacteria, Actinobacteria, Streptomycetales, Streptomycetaceae, Streptomyces
A0A0M8VUX9	342	A	Streptomyces sp. NRRL WC-3618 (Strain: NRRL WC-3618)	1519490	UP000037738	7314	Bacteria, Actinobacteria, Streptomycetales, Streptomycetaceae, Streptomyces
A0A0M8W4V2	320	A	Nocardia sp. NRRL S-836 (Strain: NRRL S-836)	1519492	UP000037746	7876	Bacteria, Actinobacteria, Corynebacteriales, Nocardiaceae, Nocardia
A0A0M8W861	332	A	Streptomyces sp. NRRL WC-3618 (Strain: NRRL WC-3618)	1519490	UP000037738	7314	Bacteria, Actinobacteria, Streptomycetales, Streptomycetaceae, Streptomyces
A0A0M8WCM1	323	A	Nocardia sp. NRRL S-836 (Strain: NRRL S-836)	1519492	UP000037746	7876	Bacteria, Actinobacteria, Corynebacteriales, Nocardiaceae, Nocardia
A0A0M8WK91	335	A	Nocardia sp. NRRL S-836 (Strain: NRRL S-836)	1519492	UP000037746	7876	Bacteria, Actinobacteria, Corynebacteriales, Nocardiaceae, Nocardia
A0A0M8WRH8	317	A	Streptomyces sp. NRRL B-3648 (Strain: NRRL B-3648)	1519493	UP000037702	7028	Bacteria, Actinobacteria, Streptomycetales, Streptomycetaceae, Streptomyces
A0A0M8WSC4	311	A	Nocardia sp. NRRL S-836 (Strain: NRRL S-836)	1519492	UP000037746	7876	Bacteria, Actinobacteria, Corynebacteriales, Nocardiaceae, Nocardia
A0A0M8WST3	328	A	Streptomyces sp. NRRL B-3648 (Strain: NRRL B-3648)	1519493	UP000037702	7028	Bacteria, Actinobacteria, Streptomycetales, Streptomycetaceae, Streptomyces
A0A0M8X138	341	A	Streptomyces sp. NRRL B-3648 (Strain: NRRL B-3648)	1519493	UP000037702	7028	Bacteria, Actinobacteria, Streptomycetales, Streptomycetaceae, Streptomyces
A0A0M8X9K1	332	A	Streptomyces sp. NRRL B-3648 (Strain: NRRL B-3648)	1519493	UP000037702	7028	Bacteria, Actinobacteria, Streptomycetales, Streptomycetaceae, Streptomyces
A0A0M8XBH1	344	A	Micromonospora sp. NRRL B-16802 (Strain: NRRL B-16802)	1415541	UP000037709	5527	Bacteria, Actinobacteria, Micromonosporales, Micromonosporaceae, Micromonospora
A0A0M8XGG0	315	A	Micromonospora sp. NRRL B-16802 (Strain: NRRL B-16802)	1415541	UP000037709	5527	Bacteria, Actinobacteria, Micromonosporales, Micromonosporaceae, Micromonospora
A0A0M8XKZ4	347	A	Micromonospora sp. NRRL B-16802 (Strain: NRRL B-16802)	1415541	UP000037709	5527	Bacteria, Actinobacteria, Micromonosporales, Micromonosporaceae, Micromonospora
A0A0M8XL14	325	A	Micromonospora sp. NRRL B-16802 (Strain: NRRL B-16802)	1415541	UP000037709	5527	Bacteria, Actinobacteria, Micromonosporales, Micromonosporaceae, Micromonospora
A0A0M8XPG0	325	A	Micromonospora sp. NRRL B-16802 (Strain: NRRL B-16802)	1415541	UP000037709	5527	Bacteria, Actinobacteria, Micromonosporales, Micromonosporaceae, Micromonospora
A0A0M8XSB6	324	A	Saccharothrix sp. NRRL B-16348 (Strain: NRRL B-16348)	1415542	UP000037722	8415	Bacteria, Actinobacteria, Pseudonocardiales, Pseudonocardiaceae, Saccharothrix
A0A0M8XZA5	314	A	Saccharothrix sp. NRRL B-16348 (Strain: NRRL B-16348)	1415542	UP000037722	8415	Bacteria, Actinobacteria, Pseudonocardiales, Pseudonocardiaceae, Saccharothrix
A0A0M8Y1R4	321	A	Streptomyces sp. NRRL F-6491 (Strain: NRRL F-6491)	1519495	UP000037743	6101	Bacteria, Actinobacteria, Streptomycetales, Streptomycetaceae, Streptomyces
A0A0M8Y1T9	325	A	Nocardiopsis sp. NRRL B-16309 (Strain: NRRL B-16309)	1519494	UP000037694	5253	Bacteria, Actinobacteria, Streptosporangiales, Nocardiopsaceae, Nocardiopsis
A0A0M8Y3X2	319	A	Saccharothrix sp. NRRL B-16348 (Strain: NRRL B-16348)	1415542	UP000037722	8415	Bacteria, Actinobacteria, Pseudonocardiales, Pseudonocardiaceae, Saccharothrix
A0A0M8Y409	324	A	Saccharothrix sp. NRRL B-16348 (Strain: NRRL B-16348)	1415542	UP000037722	8415	Bacteria, Actinobacteria, Pseudonocardiales, Pseudonocardiaceae, Saccharothrix
A0A0M8Y414	318	A	Saccharothrix sp. NRRL B-16348 (Strain: NRRL B-16348)	1415542	UP000037722	8415	Bacteria, Actinobacteria, Pseudonocardiales, Pseudonocardiaceae, Saccharothrix
A0A0M8Y425	321	A	Streptomyces sp. NRRL F-6491 (Strain: NRRL F-6491)	1519495	UP000037743	6101	Bacteria, Actinobacteria, Streptomycetales, Streptomycetaceae, Streptomyces
A0A0M8Y700	318	A	Saccharothrix sp. NRRL B-16348 (Strain: NRRL B-16348)	1415542	UP000037722	8415	Bacteria, Actinobacteria, Pseudonocardiales, Pseudonocardiaceae, Saccharothrix
A0A0M8YBH8	325	A	Nocardiopsis sp. NRRL B-16309 (Strain: NRRL B-16309)	1519494	UP000037694	5253	Bacteria, Actinobacteria, Streptosporangiales, Nocardiopsaceae, Nocardiopsis
A0A0M8YE22	310	A	Saccharothrix sp. NRRL B-16348 (Strain: NRRL B-16348)	1415542	UP000037722	8415	Bacteria, Actinobacteria, Pseudonocardiales, Pseudonocardiaceae, Saccharothrix
A0A0M8YGU3	319	A	Streptomyces sp. NRRL F-6491 (Strain: NRRL F-6491)	1519495	UP000037743	6101	Bacteria, Actinobacteria, Streptomycetales, Streptomycetaceae, Streptomyces
A0A0M8YHH4	301	A	Saccharothrix sp. NRRL B-16348 (Strain: NRRL B-16348)	1415542	UP000037722	8415	Bacteria, Actinobacteria, Pseudonocardiales, Pseudonocardiaceae, Saccharothrix
A0A0M8YHT9	316	A	Saccharothrix sp. NRRL B-16348 (Strain: NRRL B-16348)	1415542	UP000037722	8415	Bacteria, Actinobacteria, Pseudonocardiales, Pseudonocardiaceae, Saccharothrix
A0A0M8YKI6	310	A	Saccharothrix sp. NRRL B-16348 (Strain: NRRL B-16348)	1415542	UP000037722	8415	Bacteria, Actinobacteria, Pseudonocardiales, Pseudonocardiaceae, Saccharothrix
A0A0M8YKU4	317	A	Saccharothrix sp. NRRL B-16348 (Strain: NRRL B-16348)	1415542	UP000037722	8415	Bacteria, Actinobacteria, Pseudonocardiales, Pseudonocardiaceae, Saccharothrix
A0A0M8YSD4	319	A	Streptomyces sp. NRRL F-6491 (Strain: NRRL F-6491)	1519495	UP000037743	6101	Bacteria, Actinobacteria, Streptomycetales, Streptomycetaceae, Streptomyces
A0A0M8YT48	322	A	Streptomyces sp. NRRL F-6491 (Strain: NRRL F-6491)	1519495	UP000037743	6101	Bacteria, Actinobacteria, Streptomycetales, Streptomycetaceae, Streptomyces
A0A0M9CB81	318	A	Gordonia sp. NB4-1Y (Strain: NB4-1Y)	1241906	UP000011989	4263	Bacteria, Actinobacteria, Corynebacteriales, Gordoniaceae, Gordonia
A0A0M9CCG9	328	A	Gordonia sp. NB4-1Y (Strain: NB4-1Y)	1241906	UP000011989	4263	Bacteria, Actinobacteria, Corynebacteriales, Gordoniaceae, Gordonia
A0A0M9DHS7	325	A	Lysinibacillus macroides (Strain: DSM 54)	33935	UP000037977	4243	Bacteria, Firmicutes, Bacilli, Bacillales, Bacillaceae, Lysinibacillus
A0A0M9DIS8	309	A	Lysinibacillus macroides (Strain: DSM 54)	33935	UP000037977	4243	Bacteria, Firmicutes, Bacilli, Bacillales, Bacillaceae, Lysinibacillus
A0A0M9DS06	350	A	bacterium 336/3 (Strain: 336/3)	1664068	UP000037950	4024	Bacteria
A0A0M9E5Q3	321	A	Candidatus Magnetomorum sp. HK-1	1509431	UP000037988	10924	Bacteria, Proteobacteria, Deltaproteobacteria, Desulfobacterales, Desulfobacteraceae, Candidatus Magnetomorum
A0A0M9UCN4	336	A	Ardenticatena maritima (Strain: 110S)	872965	UP000037784	3144	Bacteria, Chloroflexi, Ardenticatenia, Ardenticatenales, Ardenticatenaceae, Ardenticatena
A0A0M9UEY3	300	A	Candidatus Symbiothrix dinenymphae (Strain: B4-10h)	467085	UP000050180	2290	Bacteria, Bacteroidetes, Bacteroidia, Bacteroidales, Candidatus Symbiothrix
A0A0M9UKM2	325	A	Brachybacterium sp. SW0106-09 (Strain: SW0106-09)	1704590	UP000037781	3345	Bacteria, Actinobacteria, Micrococcales, Dermabacteraceae, Brachybacterium
A0A0M9VLP4	330	A	Microbacterium chocolatum (Strain: SIT 101)	84292	UP000037737	2721	Bacteria, Actinobacteria, Micrococcales, Microbacteriaceae, Microbacterium
A0A0M9X5R0	332	A	Streptomyces caelestis (Strain: NRRL B-24567)	36816	UP000037773	6882	Bacteria, Actinobacteria, Streptomycetales, Streptomycetaceae, Streptomyces
A0A0M9Y104	322	A	Streptomyces sp. WM6368 (Strain: WM6368)	1415554	UP000037718	6638	Bacteria, Actinobacteria, Streptomycetales, Streptomycetaceae, Streptomyces
A0A0M9YCF7	326	A	Streptomyces sp. WM6378 (Strain: WM6378)	1415557	UP000037774	7484	Bacteria, Actinobacteria, Streptomycetales, Streptomycetaceae, Streptomyces
A0A0M9YE11	324	A	Streptomyces sp. WM4235 (Strain: WM4235)	1415551	UP000037699	6275	Bacteria, Actinobacteria, Streptomycetales, Streptomycetaceae, Streptomyces
A0A0M9YNX5	316	A	Streptomyces sp. WM6378 (Strain: WM6378)	1415557	UP000037774	7484	Bacteria, Actinobacteria, Streptomycetales, Streptomycetaceae, Streptomyces
A0A0M9ZN77	317	A	Streptomyces sp. NRRL WC-3618 (Strain: NRRL WC-3618)	1519490	UP000037738	7314	Bacteria, Actinobacteria, Streptomycetales, Streptomycetaceae, Streptomyces
A0A0M9ZPP9	322	A	Streptomyces sp. MMG1121 (Strain: MMG1121)	1415544	UP000037687	7568	Bacteria, Actinobacteria, Streptomycetales, Streptomycetaceae, Streptomyces
A0A0M9ZS11	328	A	Streptomyces sp. MMG1121 (Strain: MMG1121)	1415544	UP000037687	7568	Bacteria, Actinobacteria, Streptomycetales, Streptomycetaceae, Streptomyces
A0A0N0A1Y4	316	A	Nocardia sp. NRRL S-836 (Strain: NRRL S-836)	1519492	UP000037746	7876	Bacteria, Actinobacteria, Corynebacteriales, Nocardiaceae, Nocardia
A0A0N0A597	315	A	Nocardia sp. NRRL S-836 (Strain: NRRL S-836)	1519492	UP000037746	7876	Bacteria, Actinobacteria, Corynebacteriales, Nocardiaceae, Nocardia
A0A0N0A7K3	324	A	Streptomyces sp. NRRL B-3648 (Strain: NRRL B-3648)	1519493	UP000037702	7028	Bacteria, Actinobacteria, Streptomycetales, Streptomycetaceae, Streptomyces
A0A0N0A7S6	333	A	Streptomyces sp. NRRL B-3648 (Strain: NRRL B-3648)	1519493	UP000037702	7028	Bacteria, Actinobacteria, Streptomycetales, Streptomycetaceae, Streptomyces
A0A0N0AE32	324	A	Micromonospora sp. NRRL B-16802 (Strain: NRRL B-16802)	1415541	UP000037709	5527	Bacteria, Actinobacteria, Micromonosporales, Micromonosporaceae, Micromonospora
A0A0N0AK66	339	A	Micromonospora sp. NRRL B-16802 (Strain: NRRL B-16802)	1415541	UP000037709	5527	Bacteria, Actinobacteria, Micromonosporales, Micromonosporaceae, Micromonospora
A0A0N0ARZ0	303	A	Saccharothrix sp. NRRL B-16348 (Strain: NRRL B-16348)	1415542	UP000037722	8415	Bacteria, Actinobacteria, Pseudonocardiales, Pseudonocardiaceae, Saccharothrix
A0A0N0GXY6	316	A	Streptomyces chattanoogensis (Strain: NRRL ISP-5002)	66876	UP000037982	7423	Bacteria, Actinobacteria, Streptomycetales, Streptomycetaceae, Streptomyces
A0A0N0H485	325	A	Streptomyces chattanoogensis (Strain: NRRL ISP-5002)	66876	UP000037982	7423	Bacteria, Actinobacteria, Streptomycetales, Streptomycetaceae, Streptomyces
A0A0N0H5E2	343	A	Streptomyces sp. NRRL F-6602 (Strain: NRRL F-6602)	1609099	UP000037856	11840	Bacteria, Actinobacteria, Streptomycetales, Streptomycetaceae, Streptomyces
A0A0N0H7B4	328	A	Thermoactinomyces vulgaris (Strain: NRRL F-5595)	2026	UP000037969	3820	Bacteria, Firmicutes, Bacilli, Bacillales, Thermoactinomycetaceae, Thermoactinomyces
A0A0N0HSJ2	324	A	Streptomyces sp. NRRL F-6602 (Strain: NRRL F-6602)	1609099	UP000037856	11840	Bacteria, Actinobacteria, Streptomycetales, Streptomycetaceae, Streptomyces
A0A0N0HXQ3	341	A	Streptomyces sp. NRRL F-6602 (Strain: NRRL F-6602)	1609099	UP000037856	11840	Bacteria, Actinobacteria, Streptomycetales, Streptomycetaceae, Streptomyces
A0A0N0HXS4	321	A	Streptomyces sp. NRRL F-6602 (Strain: NRRL F-6602)	1609099	UP000037856	11840	Bacteria, Actinobacteria, Streptomycetales, Streptomycetaceae, Streptomyces
A0A0N0I270	331	A	Streptomyces sp. NRRL F-6602 (Strain: NRRL F-6602)	1609099	UP000037856	11840	Bacteria, Actinobacteria, Streptomycetales, Streptomycetaceae, Streptomyces
A0A0N0IYF3	340	A	Chryseobacterium indologenes (Strain: CI_885)	253	UP000037953	4334	Bacteria, Bacteroidetes, Flavobacteriia, Flavobacteriales, Flavobacteriaceae, Chryseobacterium
A0A0N0J7Y5	335	A	beta proteobacterium AAP65 (Strain: AAP65)	1523424	UP000037849	3930	Bacteria, Proteobacteria, Betaproteobacteria
A0A0N0JR18	325	A	Porphyrobacter sp. AAP60 (Strain: AAP60)	1523423	UP000037996	2872	Bacteria, Proteobacteria, Alphaproteobacteria, Sphingomonadales, Erythrobacteraceae, Porphyrobacter
A0A0N0MM41	314	A	Actinobacteria bacterium OK006 (Strain: OK006)	1592326	UP000037912	10814	Bacteria, Actinobacteria
A0A0N0MUK1	338	A	Actinobacteria bacterium OV450 (Strain: OV450)	1592328	UP000037826	8446	Bacteria, Actinobacteria
A0A0N0MWN1	337	A	Actinobacteria bacterium OK006 (Strain: OK006)	1592326	UP000037912	10814	Bacteria, Actinobacteria
A0A0N0MX88	303	A	Actinobacteria bacterium OK074 (Strain: OK074)	1592327	UP000037991	9137	Bacteria, Actinobacteria
A0A0N0N050	357	A	Actinobacteria bacterium OK006 (Strain: OK006)	1592326	UP000037912	10814	Bacteria, Actinobacteria
A0A0N0N1Q8	317	A	Actinobacteria bacterium OK074 (Strain: OK074)	1592327	UP000037991	9137	Bacteria, Actinobacteria
A0A0N0N6C4	332	A	Actinobacteria bacterium OK006 (Strain: OK006)	1592326	UP000037912	10814	Bacteria, Actinobacteria
A0A0N0N8P9	335	A	Actinobacteria bacterium OK074 (Strain: OK074)	1592327	UP000037991	9137	Bacteria, Actinobacteria
A0A0N0NDV1	325	A	Actinobacteria bacterium OV320 (Strain: OV320)	1592329	UP000037870	9056	Bacteria, Actinobacteria
A0A0N0NFW3	346	A	Actinobacteria bacterium OV320 (Strain: OV320)	1592329	UP000037870	9056	Bacteria, Actinobacteria
A0A0N0RRJ9	329	A	Microbacterium chocolatum (Strain: SIT 101)	84292	UP000037737	2721	Bacteria, Actinobacteria, Micrococcales, Microbacteriaceae, Microbacterium
A0A0N0SIA7	302	A	Streptomyces sp. WM6378 (Strain: WM6378)	1415557	UP000037774	7484	Bacteria, Actinobacteria, Streptomycetales, Streptomycetaceae, Streptomyces
A0A0N0SIM8	322	A	Streptomyces sp. WM4235 (Strain: WM4235)	1415551	UP000037699	6275	Bacteria, Actinobacteria, Streptomycetales, Streptomycetaceae, Streptomyces
A0A0N0SJ82	324	A	Streptomyces sp. WM6378 (Strain: WM6378)	1415557	UP000037774	7484	Bacteria, Actinobacteria, Streptomycetales, Streptomycetaceae, Streptomyces
A0A0N0SUW1	312	A	Streptomyces sp. AS58 (Strain: AS58)	1519489	UP000037758	8128	Bacteria, Actinobacteria, Streptomycetales, Streptomycetaceae, Streptomyces
A0A0N0SV70	325	A	Streptomyces sp. AS58 (Strain: AS58)	1519489	UP000037758	8128	Bacteria, Actinobacteria, Streptomycetales, Streptomycetaceae, Streptomyces
A0A0N0SXI3	313	A	Streptomyces sp. NRRL WC-3618 (Strain: NRRL WC-3618)	1519490	UP000037738	7314	Bacteria, Actinobacteria, Streptomycetales, Streptomycetaceae, Streptomyces
A0A0N0T0E0	313	A	Streptomyces sp. MMG1121 (Strain: MMG1121)	1415544	UP000037687	7568	Bacteria, Actinobacteria, Streptomycetales, Streptomycetaceae, Streptomyces
A0A0N0T680	321	A	Nocardia sp. NRRL S-836 (Strain: NRRL S-836)	1519492	UP000037746	7876	Bacteria, Actinobacteria, Corynebacteriales, Nocardiaceae, Nocardia
A0A0N0T7C3	322	A	Nocardia sp. NRRL S-836 (Strain: NRRL S-836)	1519492	UP000037746	7876	Bacteria, Actinobacteria, Corynebacteriales, Nocardiaceae, Nocardia
A0A0N0T7V3	328	A	Nocardia sp. NRRL S-836 (Strain: NRRL S-836)	1519492	UP000037746	7876	Bacteria, Actinobacteria, Corynebacteriales, Nocardiaceae, Nocardia
A0A0N0T913	310	A	Nocardia sp. NRRL S-836 (Strain: NRRL S-836)	1519492	UP000037746	7876	Bacteria, Actinobacteria, Corynebacteriales, Nocardiaceae, Nocardia
A0A0N0TB01	314	A	Nocardia sp. NRRL S-836 (Strain: NRRL S-836)	1519492	UP000037746	7876	Bacteria, Actinobacteria, Corynebacteriales, Nocardiaceae, Nocardia
A0A0N0TC07	317	A	Streptomyces sp. NRRL B-3648 (Strain: NRRL B-3648)	1519493	UP000037702	7028	Bacteria, Actinobacteria, Streptomycetales, Streptomycetaceae, Streptomyces
A0A0N0TRN0	316	A	Saccharothrix sp. NRRL B-16348 (Strain: NRRL B-16348)	1415542	UP000037722	8415	Bacteria, Actinobacteria, Pseudonocardiales, Pseudonocardiaceae, Saccharothrix
A0A0N0TST6	312	A	Saccharothrix sp. NRRL B-16348 (Strain: NRRL B-16348)	1415542	UP000037722	8415	Bacteria, Actinobacteria, Pseudonocardiales, Pseudonocardiaceae, Saccharothrix
A0A0N0TT62	342	A	Saccharothrix sp. NRRL B-16348 (Strain: NRRL B-16348)	1415542	UP000037722	8415	Bacteria, Actinobacteria, Pseudonocardiales, Pseudonocardiaceae, Saccharothrix
A0A0N0TV71	318	A	Streptomyces sp. NRRL F-6491 (Strain: NRRL F-6491)	1519495	UP000037743	6101	Bacteria, Actinobacteria, Streptomycetales, Streptomycetaceae, Streptomyces
A0A0N0UW62	315	A	Lysinibacillus macroides (Strain: DSM 54)	33935	UP000037977	4243	Bacteria, Firmicutes, Bacilli, Bacillales, Bacillaceae, Lysinibacillus
A0A0N0UWD8	322	A	Lysinibacillus macroides (Strain: DSM 54)	33935	UP000037977	4243	Bacteria, Firmicutes, Bacilli, Bacillales, Bacillaceae, Lysinibacillus
A0A0N0UYB6	342	A	bacterium 336/3 (Strain: 336/3)	1664068	UP000037950	4024	Bacteria
A0A0N0VNW7	320	A	Bacillus sp. CHD6a (Strain: CHD6a)	1643452	UP000037908	3740	Bacteria, Firmicutes, Bacilli, Bacillales, Bacillaceae, Bacillus
A0A0N0XVB8	322	A	Streptomyces chattanoogensis (Strain: NRRL ISP-5002)	66876	UP000037982	7423	Bacteria, Actinobacteria, Streptomycetales, Streptomycetaceae, Streptomyces
A0A0N0XX18	338	A	Streptomyces chattanoogensis (Strain: NRRL ISP-5002)	66876	UP000037982	7423	Bacteria, Actinobacteria, Streptomycetales, Streptomycetaceae, Streptomyces
A0A0N0Y304	349	A	Streptomyces sp. NRRL F-6602 (Strain: NRRL F-6602)	1609099	UP000037856	11840	Bacteria, Actinobacteria, Streptomycetales, Streptomycetaceae, Streptomyces
A0A0N0Z118	398	A	Streptomyces sp. NRRL F-6602 (Strain: NRRL F-6602)	1609099	UP000037856	11840	Bacteria, Actinobacteria, Streptomycetales, Streptomycetaceae, Streptomyces
A0A0N0ZD93	334	A	Burkholderia sp. ST111 (Strain: ST111)	1682204	UP000037921	5742	Bacteria, Proteobacteria, Betaproteobacteria, Burkholderiales, Burkholderiaceae, Burkholderia
A0A0N0ZIK0	325	A	Burkholderia sp. ST111 (Strain: ST111)	1682204	UP000037921	5742	Bacteria, Proteobacteria, Betaproteobacteria, Burkholderiales, Burkholderiaceae, Burkholderia
A0A0N0ZU95	317	A	Chryseobacterium indologenes (Strain: CI_885)	253	UP000037953	4334	Bacteria, Bacteroidetes, Flavobacteriia, Flavobacteriales, Flavobacteriaceae, Chryseobacterium
A0A0N0ZYL2	306	A	Chryseobacterium indologenes (Strain: CI_885)	253	UP000037953	4334	Bacteria, Bacteroidetes, Flavobacteriia, Flavobacteriales, Flavobacteriaceae, Chryseobacterium
A0A0N1A8V2	341	A	Rhizobium sp. AAP43 (Strain: AAP43)	1523420	UP000052180	4372	Bacteria, Proteobacteria, Alphaproteobacteria, Rhizobiales, Rhizobiaceae, Rhizobium/Agrobacterium group, Rhizobium
A0A0N1BNJ0	329	A	Brevundimonas sp. AAP58 (Strain: AAP58)	1523422	UP000037838	2824	Bacteria, Proteobacteria, Alphaproteobacteria, Caulobacterales, Caulobacteraceae, Brevundimonas
A0A0N1CSL0	321	A	Frigoribacterium sp. RIT-PI-h (Strain: RIT-PI-h)	1690245	UP000037934	2815	Bacteria, Actinobacteria, Micrococcales, Microbacteriaceae, Frigoribacterium
A0A0N1CYQ4	339	A	Frigoribacterium sp. RIT-PI-h (Strain: RIT-PI-h)	1690245	UP000037934	2815	Bacteria, Actinobacteria, Micrococcales, Microbacteriaceae, Frigoribacterium
A0A0N1D2B1	330	A	Frigoribacterium sp. RIT-PI-h (Strain: RIT-PI-h)	1690245	UP000037934	2815	Bacteria, Actinobacteria, Micrococcales, Microbacteriaceae, Frigoribacterium
A0A0N1EMK9	321	A	Novosphingobium sp. ST904 (Strain: ST904)	1684385	UP000037878	4594	Bacteria, Proteobacteria, Alphaproteobacteria, Sphingomonadales, Sphingomonadaceae, Novosphingobium
A0A0N1ES54	330	A	Novosphingobium sp. ST904 (Strain: ST904)	1684385	UP000037878	4594	Bacteria, Proteobacteria, Alphaproteobacteria, Sphingomonadales, Sphingomonadaceae, Novosphingobium
A0A0N1FL59	343	A	Actinobacteria bacterium OK006 (Strain: OK006)	1592326	UP000037912	10814	Bacteria, Actinobacteria
A0A0N1FM30	344	A	Actinobacteria bacterium OK006 (Strain: OK006)	1592326	UP000037912	10814	Bacteria, Actinobacteria
A0A0N1FQY7	347	A	Actinobacteria bacterium OV450 (Strain: OV450)	1592328	UP000037826	8446	Bacteria, Actinobacteria
A0A0N1FTG3	318	A	Actinobacteria bacterium OV450 (Strain: OV450)	1592328	UP000037826	8446	Bacteria, Actinobacteria
A0A0N1FTV4	345	A	Actinobacteria bacterium OK006 (Strain: OK006)	1592326	UP000037912	10814	Bacteria, Actinobacteria
A0A0N1FTZ9	322	A	Actinobacteria bacterium OV450 (Strain: OV450)	1592328	UP000037826	8446	Bacteria, Actinobacteria
A0A0N1FVZ4	352	A	Actinobacteria bacterium OV450 (Strain: OV450)	1592328	UP000037826	8446	Bacteria, Actinobacteria
A0A0N1G1L2	351	A	Actinobacteria bacterium OK006 (Strain: OK006)	1592326	UP000037912	10814	Bacteria, Actinobacteria
A0A0N1G4K4	321	A	Actinobacteria bacterium OV450 (Strain: OV450)	1592328	UP000037826	8446	Bacteria, Actinobacteria
A0A0N1G601	314	A	Actinobacteria bacterium OV450 (Strain: OV450)	1592328	UP000037826	8446	Bacteria, Actinobacteria
A0A0N1G9J3	338	A	Actinobacteria bacterium OK006 (Strain: OK006)	1592326	UP000037912	10814	Bacteria, Actinobacteria
A0A0N1GME9	362	A	Actinobacteria bacterium OV320 (Strain: OV320)	1592329	UP000037870	9056	Bacteria, Actinobacteria
A0A0N1GP25	317	A	Actinobacteria bacterium OK006 (Strain: OK006)	1592326	UP000037912	10814	Bacteria, Actinobacteria
A0A0N1GVL6	359	A	Actinobacteria bacterium OV320 (Strain: OV320)	1592329	UP000037870	9056	Bacteria, Actinobacteria
A0A0N1GZY7	316	A	Actinobacteria bacterium OV450 (Strain: OV450)	1592328	UP000037826	8446	Bacteria, Actinobacteria
A0A0N1H075	326	A	Actinobacteria bacterium OV320 (Strain: OV320)	1592329	UP000037870	9056	Bacteria, Actinobacteria
A0A0N1H669	316	A	Actinobacteria bacterium OV320 (Strain: OV320)	1592329	UP000037870	9056	Bacteria, Actinobacteria
A0A0N1HCN4	341	A	Actinobacteria bacterium OV320 (Strain: OV320)	1592329	UP000037870	9056	Bacteria, Actinobacteria
A0A0N1HJ84	326	A	Actinobacteria bacterium OV450 (Strain: OV450)	1592328	UP000037826	8446	Bacteria, Actinobacteria
A0A0N1JWC4	324	A	Streptomyces chattanoogensis (Strain: NRRL ISP-5002)	66876	UP000037982	7423	Bacteria, Actinobacteria, Streptomycetales, Streptomycetaceae, Streptomyces
A0A0N1JZ72	331	A	Streptomyces chattanoogensis (Strain: NRRL ISP-5002)	66876	UP000037982	7423	Bacteria, Actinobacteria, Streptomycetales, Streptomycetaceae, Streptomyces
A0A0N1KEZ2	336	A	Streptomyces sp. NRRL F-6602 (Strain: NRRL F-6602)	1609099	UP000037856	11840	Bacteria, Actinobacteria, Streptomycetales, Streptomycetaceae, Streptomyces
A0A0N1NDB0	329	A	Actinobacteria bacterium OK006 (Strain: OK006)	1592326	UP000037912	10814	Bacteria, Actinobacteria
A0A0N1NLR0	376	A	Actinobacteria bacterium OK074 (Strain: OK074)	1592327	UP000037991	9137	Bacteria, Actinobacteria
A0A0N1NPT5	332	A	Actinobacteria bacterium OV320 (Strain: OV320)	1592329	UP000037870	9056	Bacteria, Actinobacteria
A0A0N6ZY80	323	A	Curtobacterium sp. MR_MD2014 (Strain: MR_MD2014)	1561023	UP000069933	2675	Bacteria, Actinobacteria, Micrococcales, Microbacteriaceae, Curtobacterium
A0A0N7A2Y9	315	A	Curtobacterium sp. MR_MD2014 (Strain: MR_MD2014)	1561023	UP000069933	2675	Bacteria, Actinobacteria, Micrococcales, Microbacteriaceae, Curtobacterium
A0A0N7F3F7	318	A	Kibdelosporangium phytohabitans (Strain: KLBMP1111)	860235	UP000063699	10118	Bacteria, Actinobacteria, Pseudonocardiales, Pseudonocardiaceae, Kibdelosporangium
A0A0N7F3L5	320	A	Kibdelosporangium phytohabitans (Strain: KLBMP1111)	860235	UP000063699	10118	Bacteria, Actinobacteria, Pseudonocardiales, Pseudonocardiaceae, Kibdelosporangium
A0A0N7F5Q8	321	A	Kibdelosporangium phytohabitans (Strain: KLBMP1111)	860235	UP000063699	10118	Bacteria, Actinobacteria, Pseudonocardiales, Pseudonocardiaceae, Kibdelosporangium
A0A0N7FU63	328	A	Gordonia phthalatica (Strain: QH-11)	1136941	UP000063789	3881	Bacteria, Actinobacteria, Corynebacteriales, Gordoniaceae, Gordonia
A0A0N7HW87	336	A	Rufibacter tibetensis (Strain: 1351)	512763	UP000061382	4108	Bacteria, Bacteroidetes, Cytophagia, Cytophagales, Hymenobacteraceae, Rufibacter
A0A0N7J9V2	320	A	Limnohabitans sp. 103DPR2 (Strain: 103DPR2)	1678129	UP000063254	2804	Bacteria, Proteobacteria, Betaproteobacteria, Burkholderiales, Comamonadaceae, Limnohabitans
A0A0N7JEQ2	334	A	Pedobacter sp. PACM 27299 (Strain: PAMC 27299)	1727164	UP000062859	4966	Bacteria, Bacteroidetes, Sphingobacteriia, Sphingobacteriales, Sphingobacteriaceae, Pedobacter
A0A0N7JHA4	337	A	Caulobacter henricii (Strain: CB4)	69395	UP000056905	3615	Bacteria, Proteobacteria, Alphaproteobacteria, Caulobacterales, Caulobacteraceae, Caulobacter
A0A0N7YLX9	322	A	Streptomyces sp. NBRC 110027 (Strain: NBRC 110027)	1546107	UP000048965	7436	Bacteria, Actinobacteria, Streptomycetales, Streptomycetaceae, Streptomyces
A0A0N8GL20	326	A	Leptolinea tardivitalis (Strain: YMTK-2)	229920	UP000050430	2936	Bacteria, Chloroflexi, Anaerolineae, Anaerolineales, Anaerolineaceae, Leptolinea
A0A0N8GLT6	302	A	Leptolinea tardivitalis (Strain: YMTK-2)	229920	UP000050430	2936	Bacteria, Chloroflexi, Anaerolineae, Anaerolineales, Anaerolineaceae, Leptolinea
A0A0N8GTC9	323	A	Levilinea saccharolytica (Strain: KIBI-1)	229921	UP000050501	3080	Bacteria, Chloroflexi, Anaerolineae, Anaerolineales, Anaerolineaceae, Levilinea
A0A0N8H3L0	345	A	Croceitalea dokdonensis DOKDO 023 (Strain: DOKDO 023)	1300341	UP000050280	3682	Bacteria, Bacteroidetes, Flavobacteriia, Flavobacteriales, Flavobacteriaceae, Croceitalea
A0A0N8HZ62	326	A	Arthrobacter sp. Edens01 (Strain: Edens01)	1732020	UP000054460	3212	Bacteria, Actinobacteria, Micrococcales, Micrococcaceae, Arthrobacter
A0A0N8PMY0	332	A	Thiohalorhabdus denitrificans (Strain: HL 19)	381306	UP000053476	2412	Bacteria, Proteobacteria, Gammaproteobacteria, Thiohalorhabdus
A0A0N8PT49	339	A	Kouleothrix aurantiaca (Strain: COM-B)	186479	UP000050509	7836	Bacteria, Chloroflexi, Kouleothrix
A0A0N9HXN3	318	A	Kibdelosporangium phytohabitans (Strain: KLBMP1111)	860235	UP000063699	10118	Bacteria, Actinobacteria, Pseudonocardiales, Pseudonocardiaceae, Kibdelosporangium
A0A0N9HY26	341	A	Kibdelosporangium phytohabitans (Strain: KLBMP1111)	860235	UP000063699	10118	Bacteria, Actinobacteria, Pseudonocardiales, Pseudonocardiaceae, Kibdelosporangium
A0A0N9HYY1	324	A	Kibdelosporangium phytohabitans (Strain: KLBMP1111)	860235	UP000063699	10118	Bacteria, Actinobacteria, Pseudonocardiales, Pseudonocardiaceae, Kibdelosporangium
A0A0N9I127	320	A	Kibdelosporangium phytohabitans (Strain: KLBMP1111)	860235	UP000063699	10118	Bacteria, Actinobacteria, Pseudonocardiales, Pseudonocardiaceae, Kibdelosporangium
A0A0N9I2A7	315	A	Kibdelosporangium phytohabitans (Strain: KLBMP1111)	860235	UP000063699	10118	Bacteria, Actinobacteria, Pseudonocardiales, Pseudonocardiaceae, Kibdelosporangium
A0A0N9I2B9	338	A	Kibdelosporangium phytohabitans (Strain: KLBMP1111)	860235	UP000063699	10118	Bacteria, Actinobacteria, Pseudonocardiales, Pseudonocardiaceae, Kibdelosporangium
A0A0N9I6P5	329	A	Kibdelosporangium phytohabitans (Strain: KLBMP1111)	860235	UP000063699	10118	Bacteria, Actinobacteria, Pseudonocardiales, Pseudonocardiaceae, Kibdelosporangium
A0A0N9I8B5	316	A	Kibdelosporangium phytohabitans (Strain: KLBMP1111)	860235	UP000063699	10118	Bacteria, Actinobacteria, Pseudonocardiales, Pseudonocardiaceae, Kibdelosporangium
A0A0N9I9P9	311	A	Kibdelosporangium phytohabitans (Strain: KLBMP1111)	860235	UP000063699	10118	Bacteria, Actinobacteria, Pseudonocardiales, Pseudonocardiaceae, Kibdelosporangium
A0A0N9IDM6	324	A	Kibdelosporangium phytohabitans (Strain: KLBMP1111)	860235	UP000063699	10118	Bacteria, Actinobacteria, Pseudonocardiales, Pseudonocardiaceae, Kibdelosporangium
A0A0N9IFA0	314	A	Kibdelosporangium phytohabitans (Strain: KLBMP1111)	860235	UP000063699	10118	Bacteria, Actinobacteria, Pseudonocardiales, Pseudonocardiaceae, Kibdelosporangium
A0A0N9IFB3	321	A	Kibdelosporangium phytohabitans (Strain: KLBMP1111)	860235	UP000063699	10118	Bacteria, Actinobacteria, Pseudonocardiales, Pseudonocardiaceae, Kibdelosporangium
A0A0N9IJW4	313	A	Kibdelosporangium phytohabitans (Strain: KLBMP1111)	860235	UP000063699	10118	Bacteria, Actinobacteria, Pseudonocardiales, Pseudonocardiaceae, Kibdelosporangium
A0A0N9N3E9	322	A	Gordonia phthalatica (Strain: QH-11)	1136941	UP000063789	3881	Bacteria, Actinobacteria, Corynebacteriales, Gordoniaceae, Gordonia
A0A0N9NL53	312	A	Gordonia phthalatica (Strain: QH-11)	1136941	UP000063789	3881	Bacteria, Actinobacteria, Corynebacteriales, Gordoniaceae, Gordonia
A0A0N9VG66	333	A	Acinetobacter equi (Strain: 114)	1324350	UP000064939	2679	Bacteria, Proteobacteria, Gammaproteobacteria, Pseudomonadales, Moraxellaceae, Acinetobacter
A0A0P0DJ04	329	A	Brevundimonas sp. DS20 (Strain: DS20)	1532555	UP000059212	3275	Bacteria, Proteobacteria, Alphaproteobacteria, Caulobacterales, Caulobacteraceae, Brevundimonas
A0A0P0DUP8	352	A	Microbacterium sp. No. 7 (Strain: No. 7)	1714373	UP000059097	4065	Bacteria, Actinobacteria, Micrococcales, Microbacteriaceae, Microbacterium
A0A0P0E633	319	A	Microbacterium sp. No. 7 (Strain: No. 7)	1714373	UP000059097	4065	Bacteria, Actinobacteria, Micrococcales, Microbacteriaceae, Microbacterium
A0A0P0EFI2	334	A	Microbacterium sp. No. 7 (Strain: No. 7)	1714373	UP000059097	4065	Bacteria, Actinobacteria, Micrococcales, Microbacteriaceae, Microbacterium
A0A0P0NGJ8	333	A	Pedobacter sp. PACM 27299 (Strain: PAMC 27299)	1727164	UP000062859	4966	Bacteria, Bacteroidetes, Sphingobacteriia, Sphingobacteriales, Sphingobacteriaceae, Pedobacter
A0A0P0SDE3	322	A	Pseudonocardia sp. EC080619-01 (Strain: EC080619-01)	1096856	UP000066228	5906	Bacteria, Actinobacteria, Pseudonocardiales, Pseudonocardiaceae, Pseudonocardia
A0A0P0SHE0	329	A	Pseudonocardia sp. EC080619-01 (Strain: EC080619-01)	1096856	UP000066228	5906	Bacteria, Actinobacteria, Pseudonocardiales, Pseudonocardiaceae, Pseudonocardia
A0A0P0SHL4	342	A	Pseudonocardia sp. EC080619-01 (Strain: EC080619-01)	1096856	UP000066228	5906	Bacteria, Actinobacteria, Pseudonocardiales, Pseudonocardiaceae, Pseudonocardia
A0A0P0SIP0	338	A	Pseudonocardia sp. EC080619-01 (Strain: EC080619-01)	1096856	UP000066228	5906	Bacteria, Actinobacteria, Pseudonocardiales, Pseudonocardiaceae, Pseudonocardia
A0A0P0SLZ3	338	A	Pseudonocardia sp. EC080619-01 (Strain: EC080619-01)	1096856	UP000066228	5906	Bacteria, Actinobacteria, Pseudonocardiales, Pseudonocardiaceae, Pseudonocardia
A0A0P1FUK0	330	A	Thalassobius autumnalis (Strain: 5120)	2072972	UP000051887	4187	Bacteria, Proteobacteria, Alphaproteobacteria, Rhodobacterales, Rhodobacteraceae, Thalassobius
A0A0P1I0Q9	332	A	Ruegeria denitrificans (Strain: CECT 5091)	1715692	UP000051260	4541	Bacteria, Proteobacteria, Alphaproteobacteria, Rhodobacterales, Rhodobacteraceae, Ruegeria
A0A0P1I0T7	326	A	Phaeobacter sp. CECT 7735 (Strain: CECT 7735)	1715693	UP000051870	4063	Bacteria, Proteobacteria, Alphaproteobacteria, Rhodobacterales, Rhodobacteraceae, Phaeobacter
A0A0P4R0H1	348	A	Streptomyces sp. NBRC 110027 (Strain: NBRC 110027)	1546107	UP000048965	7436	Bacteria, Actinobacteria, Streptomycetales, Streptomycetaceae, Streptomyces
A0A0P4R0M0	326	A	Streptomyces sp. NBRC 110027 (Strain: NBRC 110027)	1546107	UP000048965	7436	Bacteria, Actinobacteria, Streptomycetales, Streptomycetaceae, Streptomyces
A0A0P4R1Q9	329	A	Streptomyces sp. NBRC 110027 (Strain: NBRC 110027)	1546107	UP000048965	7436	Bacteria, Actinobacteria, Streptomycetales, Streptomycetaceae, Streptomyces
A0A0P4R645	345	A	Streptomyces sp. NBRC 110027 (Strain: NBRC 110027)	1546107	UP000048965	7436	Bacteria, Actinobacteria, Streptomycetales, Streptomycetaceae, Streptomyces
A0A0P4R9I4	316	A	Streptomyces sp. NBRC 110027 (Strain: NBRC 110027)	1546107	UP000048965	7436	Bacteria, Actinobacteria, Streptomycetales, Streptomycetaceae, Streptomyces
A0A0P4RAW7	344	A	Streptomyces sp. NBRC 110027 (Strain: NBRC 110027)	1546107	UP000048965	7436	Bacteria, Actinobacteria, Streptomycetales, Streptomycetaceae, Streptomyces
A0A0P4RBY3	324	A	Streptomyces sp. NBRC 110027 (Strain: NBRC 110027)	1546107	UP000048965	7436	Bacteria, Actinobacteria, Streptomycetales, Streptomycetaceae, Streptomyces
A0A0P4UXJ7	340	A	Leptolyngbya sp. NIES-2104 (Strain: NIES-2104)	1552121	UP000052243	6684	Bacteria, Cyanobacteria, Synechococcales, Leptolyngbyaceae, Leptolyngbya
A0A0P6WC78	322	A	Bacillus vietnamensis (Strain: UCD-SED5)	218284	UP000050398	4104	Bacteria, Firmicutes, Bacilli, Bacillales, Bacillaceae, Bacillus
A0A0P6WNB2	320	A	Bacillus vietnamensis (Strain: UCD-SED5)	218284	UP000050398	4104	Bacteria, Firmicutes, Bacilli, Bacillales, Bacillaceae, Bacillus
A0A0P6WNH2	323	A	Leptolinea tardivitalis (Strain: YMTK-2)	229920	UP000050430	2936	Bacteria, Chloroflexi, Anaerolineae, Anaerolineales, Anaerolineaceae, Leptolinea
A0A0P6XGG6	314	A	Ornatilinea apprima (Strain: P3M-1)	1134406	UP000050417	3344	Bacteria, Chloroflexi, Anaerolineae, Anaerolineales, Anaerolineaceae, Ornatilinea
A0A0P6Y8P4	318	A	Ornatilinea apprima (Strain: P3M-1)	1134406	UP000050417	3344	Bacteria, Chloroflexi, Anaerolineae, Anaerolineales, Anaerolineaceae, Ornatilinea
A0A0P7AE79	302	A	Croceitalea dokdonensis DOKDO 023 (Strain: DOKDO 023)	1300341	UP000050280	3682	Bacteria, Bacteroidetes, Flavobacteriia, Flavobacteriales, Flavobacteriaceae, Croceitalea
A0A0P7C584	316	A	Jiulongibacter sediminis (Strain: JN14-9)	1605367	UP000050454	3642	Bacteria, Bacteroidetes, Cytophagia, Cytophagales, Cytophagaceae, Jiulongibacter
A0A0P7GG33	335	A	Xanthomonas sp. Mitacek01 (Strain: Mitacek01)	1732019	UP000053563	3114	Bacteria, Proteobacteria, Gammaproteobacteria, Xanthomonadales, Xanthomonadaceae, Xanthomonas
A0A0P7HH94	322	A	Xanthomonas sp. Mitacek01 (Strain: Mitacek01)	1732019	UP000053563	3114	Bacteria, Proteobacteria, Gammaproteobacteria, Xanthomonadales, Xanthomonadaceae, Xanthomonas
A0A0P7WHF7	299	A	Bacteroidetes bacterium HLUCCA01	1666909	UP000050310	2706	Bacteria, Bacteroidetes
A0A0P7WIX6	300	A	Bacteroidetes bacterium HLUCCA01	1666909	UP000050310	2706	Bacteria, Bacteroidetes
A0A0P7YG86	320	A	Marinobacter excellens HL-55	1305731	UP000050416	3497	Bacteria, Proteobacteria, Gammaproteobacteria, Alteromonadales, Alteromonadaceae, Marinobacter
A0A0P8B0X2	331	A	Marinobacter sp. HL-58	1479237	UP000050516	3757	Bacteria, Proteobacteria, Gammaproteobacteria, Alteromonadales, Alteromonadaceae, Marinobacter
A0A0P8W6J2	300	A	Oxobacter pfennigii (Strain: DSM 3222)	36849	UP000050326	4273	Bacteria, Firmicutes, Clostridia, Clostridiales, Clostridiaceae, Oxobacter
A0A0P8X0Z1	312	A	Oxobacter pfennigii (Strain: DSM 3222)	36849	UP000050326	4273	Bacteria, Firmicutes, Clostridia, Clostridiales, Clostridiaceae, Oxobacter
A0A0P9ACV6	300	A	Oxobacter pfennigii (Strain: DSM 3222)	36849	UP000050326	4273	Bacteria, Firmicutes, Clostridia, Clostridiales, Clostridiaceae, Oxobacter
A0A0P9DA57	315	A	Kouleothrix aurantiaca (Strain: COM-B)	186479	UP000050509	7836	Bacteria, Chloroflexi, Kouleothrix
A0A0P9HEX3	345	A	Kouleothrix aurantiaca (Strain: COM-B)	186479	UP000050509	7836	Bacteria, Chloroflexi, Kouleothrix
A0A0Q0XTR5	336	A	Nonlabens sp. YIK11 (Strain: YIK11)	1453349	UP000051409	2813	Bacteria, Bacteroidetes, Flavobacteriia, Flavobacteriales, Flavobacteriaceae, Nonlabens
A0A0Q1AGG9	307	A	Corynebacterium lowii (Strain: NML 130206)	1544413	UP000050488	2252	Bacteria, Actinobacteria, Corynebacteriales, Corynebacteriaceae, Corynebacterium
A0A0Q2LRR3	319	A	Mycobacterium gordonae (Strain: CTRI 14-8773)	1778	UP000051677	6407	Bacteria, Actinobacteria, Corynebacteriales, Mycobacteriaceae, Mycobacterium
A0A0Q2MC76	332	A	Mycobacterium gordonae (Strain: CTRI 14-8773)	1778	UP000051677	6407	Bacteria, Actinobacteria, Corynebacteriales, Mycobacteriaceae, Mycobacterium
A0A0Q2QZS9	326	A	Mycobacterium gordonae (Strain: CTRI 14-8773)	1778	UP000051677	6407	Bacteria, Actinobacteria, Corynebacteriales, Mycobacteriaceae, Mycobacterium
A0A0Q3RTT4	308	A	Bacillus sp. FJAT-25509 (Strain: FJAT-25509)	1712029	UP000050831	4458	Bacteria, Firmicutes, Bacilli, Bacillales, Bacillaceae, Bacillus
A0A0Q3S6Z6	316	A	Bacillus sp. FJAT-25509 (Strain: FJAT-25509)	1712029	UP000050831	4458	Bacteria, Firmicutes, Bacilli, Bacillales, Bacillaceae, Bacillus
A0A0Q3STW0	305	A	Brevibacillus choshinensis (Strain: DSM 8552)	54911	UP000051063	5616	Bacteria, Firmicutes, Bacilli, Bacillales, Paenibacillaceae, Brevibacillus
A0A0Q3SWJ0	319	A	Brevibacillus choshinensis (Strain: DSM 8552)	54911	UP000051063	5616	Bacteria, Firmicutes, Bacilli, Bacillales, Paenibacillaceae, Brevibacillus
A0A0Q3TFV0	315	A	Bacillus shackletonii (Strain: LMG 18435)	157838	UP000051888	4690	Bacteria, Firmicutes, Bacilli, Bacillales, Bacillaceae, Bacillus
A0A0Q3TKH5	322	A	Bacillus shackletonii (Strain: LMG 18435)	157838	UP000051888	4690	Bacteria, Firmicutes, Bacilli, Bacillales, Bacillaceae, Bacillus
A0A0Q3TY19	320	A	Psychrobacillus sp. FJAT-21963 (Strain: FJAT-21963)	1712028	UP000051878	3910	Bacteria, Firmicutes, Bacilli, Bacillales, Bacillaceae, Psychrobacillus
A0A0Q3W1E1	307	A	Psychrobacillus sp. FJAT-21963 (Strain: FJAT-21963)	1712028	UP000051878	3910	Bacteria, Firmicutes, Bacilli, Bacillales, Bacillaceae, Psychrobacillus
A0A0Q3WBT2	315	A	Bacillus sp. FJAT-25509 (Strain: FJAT-25509)	1712029	UP000050831	4458	Bacteria, Firmicutes, Bacilli, Bacillales, Bacillaceae, Bacillus
A0A0Q3WCH6	306	A	Brevibacillus choshinensis (Strain: DSM 8552)	54911	UP000051063	5616	Bacteria, Firmicutes, Bacilli, Bacillales, Paenibacillaceae, Brevibacillus
A0A0Q3WE07	321	A	Brevibacillus choshinensis (Strain: DSM 8552)	54911	UP000051063	5616	Bacteria, Firmicutes, Bacilli, Bacillales, Paenibacillaceae, Brevibacillus
A0A0Q3WF31	316	A	Brevibacillus choshinensis (Strain: DSM 8552)	54911	UP000051063	5616	Bacteria, Firmicutes, Bacilli, Bacillales, Paenibacillaceae, Brevibacillus
A0A0Q3WIG3	313	A	Brevibacillus choshinensis (Strain: DSM 8552)	54911	UP000051063	5616	Bacteria, Firmicutes, Bacilli, Bacillales, Paenibacillaceae, Brevibacillus
A0A0Q3WPU0	317	A	Brevibacillus choshinensis (Strain: DSM 8552)	54911	UP000051063	5616	Bacteria, Firmicutes, Bacilli, Bacillales, Paenibacillaceae, Brevibacillus
A0A0Q3WVE4	320	A	Bacillus shackletonii (Strain: LMG 18435)	157838	UP000051888	4690	Bacteria, Firmicutes, Bacilli, Bacillales, Bacillaceae, Bacillus
A0A0Q4BXJ8	316	A	Chryseobacterium sp. Leaf201 (Strain: Leaf201)	1735672	UP000051097	3820	Bacteria, Bacteroidetes, Flavobacteriia, Flavobacteriales, Flavobacteriaceae, Chryseobacterium
A0A0Q4D971	324	A	Microbacterium sp. Leaf203 (Strain: Leaf203)	1735677	UP000051381	3079	Bacteria, Actinobacteria, Micrococcales, Microbacteriaceae, Microbacterium
A0A0Q4DJC6	330	A	Microbacterium sp. Leaf203 (Strain: Leaf203)	1735677	UP000051381	3079	Bacteria, Actinobacteria, Micrococcales, Microbacteriaceae, Microbacterium
A0A0Q4DM57	331	A	Microbacterium sp. Leaf203 (Strain: Leaf203)	1735677	UP000051381	3079	Bacteria, Actinobacteria, Micrococcales, Microbacteriaceae, Microbacterium
A0A0Q4DXW0	306	A	Chryseobacterium sp. Leaf201 (Strain: Leaf201)	1735672	UP000051097	3820	Bacteria, Bacteroidetes, Flavobacteriia, Flavobacteriales, Flavobacteriaceae, Chryseobacterium
A0A0Q4EFA3	346	A	Chryseobacterium sp. Leaf201 (Strain: Leaf201)	1735672	UP000051097	3820	Bacteria, Bacteroidetes, Flavobacteriia, Flavobacteriales, Flavobacteriaceae, Chryseobacterium
A0A0Q4H7Y2	350	A	Agromyces sp. Leaf222 (Strain: Leaf222)	1735688	UP000050813	3708	Bacteria, Actinobacteria, Micrococcales, Microbacteriaceae, Agromyces
A0A0Q4H9Y7	340	A	Agromyces sp. Leaf222 (Strain: Leaf222)	1735688	UP000050813	3708	Bacteria, Actinobacteria, Micrococcales, Microbacteriaceae, Agromyces
A0A0Q4HA66	328	A	Agromyces sp. Leaf222 (Strain: Leaf222)	1735688	UP000050813	3708	Bacteria, Actinobacteria, Micrococcales, Microbacteriaceae, Agromyces
A0A0Q4HF42	332	A	Agromyces sp. Leaf222 (Strain: Leaf222)	1735688	UP000050813	3708	Bacteria, Actinobacteria, Micrococcales, Microbacteriaceae, Agromyces
A0A0Q4HF48	317	A	Agromyces sp. Leaf222 (Strain: Leaf222)	1735688	UP000050813	3708	Bacteria, Actinobacteria, Micrococcales, Microbacteriaceae, Agromyces
A0A0Q4HG85	327	A	Agromyces sp. Leaf222 (Strain: Leaf222)	1735688	UP000050813	3708	Bacteria, Actinobacteria, Micrococcales, Microbacteriaceae, Agromyces
A0A0Q4LML2	343	A	Pedobacter sp. Leaf41 (Strain: Leaf41)	1736218	UP000051488	4031	Bacteria, Bacteroidetes, Sphingobacteriia, Sphingobacteriales, Sphingobacteriaceae, Pedobacter
A0A0Q4Q6A0	321	A	Stenotrophomonas sp. Leaf70 (Strain: Leaf70)	1736233	UP000051583	3416	Bacteria, Proteobacteria, Gammaproteobacteria, Xanthomonadales, Xanthomonadaceae, Stenotrophomonas
A0A0Q4Q9T4	305	A	Paenibacillus sp. Leaf72 (Strain: Leaf72)	1736234	UP000051722	6399	Bacteria, Firmicutes, Bacilli, Bacillales, Paenibacillaceae, Paenibacillus
A0A0Q4QI86	324	A	Paenibacillus sp. Leaf72 (Strain: Leaf72)	1736234	UP000051722	6399	Bacteria, Firmicutes, Bacilli, Bacillales, Paenibacillaceae, Paenibacillus
A0A0Q4QPE0	314	A	Paenibacillus sp. Leaf72 (Strain: Leaf72)	1736234	UP000051722	6399	Bacteria, Firmicutes, Bacilli, Bacillales, Paenibacillaceae, Paenibacillus
A0A0Q4QPF3	313	A	Paenibacillus sp. Leaf72 (Strain: Leaf72)	1736234	UP000051722	6399	Bacteria, Firmicutes, Bacilli, Bacillales, Paenibacillaceae, Paenibacillus
A0A0Q4QUC6	324	A	Paenibacillus sp. Leaf72 (Strain: Leaf72)	1736234	UP000051722	6399	Bacteria, Firmicutes, Bacilli, Bacillales, Paenibacillaceae, Paenibacillus
A0A0Q4QZK4	315	A	Paenibacillus sp. Leaf72 (Strain: Leaf72)	1736234	UP000051722	6399	Bacteria, Firmicutes, Bacilli, Bacillales, Paenibacillaceae, Paenibacillus
A0A0Q4R3D4	310	A	Paenibacillus sp. Leaf72 (Strain: Leaf72)	1736234	UP000051722	6399	Bacteria, Firmicutes, Bacilli, Bacillales, Paenibacillaceae, Paenibacillus
A0A0Q4R439	317	A	Paenibacillus sp. Leaf72 (Strain: Leaf72)	1736234	UP000051722	6399	Bacteria, Firmicutes, Bacilli, Bacillales, Paenibacillaceae, Paenibacillus
A0A0Q4RCN4	303	A	Paenibacillus sp. Leaf72 (Strain: Leaf72)	1736234	UP000051722	6399	Bacteria, Firmicutes, Bacilli, Bacillales, Paenibacillaceae, Paenibacillus
A0A0Q4RHP5	320	A	Paenibacillus sp. Leaf72 (Strain: Leaf72)	1736234	UP000051722	6399	Bacteria, Firmicutes, Bacilli, Bacillales, Paenibacillaceae, Paenibacillus
A0A0Q4RL45	345	A	Flavobacterium sp. Leaf82 (Strain: Leaf82)	1736238	UP000051828	4657	Bacteria, Bacteroidetes, Flavobacteriia, Flavobacteriales, Flavobacteriaceae, Flavobacterium
A0A0Q4RLP2	356	A	Acidovorax sp. Leaf78 (Strain: Leaf78)	1736237	UP000051234	4886	Bacteria, Proteobacteria, Betaproteobacteria, Burkholderiales, Comamonadaceae, Acidovorax
A0A0Q4S2L8	323	A	Acidovorax sp. Leaf78 (Strain: Leaf78)	1736237	UP000051234	4886	Bacteria, Proteobacteria, Betaproteobacteria, Burkholderiales, Comamonadaceae, Acidovorax
A0A0Q4S364	319	A	Flavobacterium sp. Leaf82 (Strain: Leaf82)	1736238	UP000051828	4657	Bacteria, Bacteroidetes, Flavobacteriia, Flavobacteriales, Flavobacteriaceae, Flavobacterium
A0A0Q4V5W7	325	A	Curtobacterium sp. Leaf261 (Strain: Leaf261)	1736311	UP000050821	3343	Bacteria, Actinobacteria, Micrococcales, Microbacteriaceae, Curtobacterium
A0A0Q5ADF4	323	A	Rathayibacter sp. Leaf294 (Strain: Leaf294)	1736326	UP000051858	3713	Bacteria, Actinobacteria, Micrococcales, Microbacteriaceae, Rathayibacter
A0A0Q5AIA6	336	A	Rathayibacter sp. Leaf294 (Strain: Leaf294)	1736326	UP000051858	3713	Bacteria, Actinobacteria, Micrococcales, Microbacteriaceae, Rathayibacter
A0A0Q5AT63	332	A	Rathayibacter sp. Leaf294 (Strain: Leaf294)	1736326	UP000051858	3713	Bacteria, Actinobacteria, Micrococcales, Microbacteriaceae, Rathayibacter
A0A0Q5ATT0	330	A	Rathayibacter sp. Leaf294 (Strain: Leaf294)	1736326	UP000051858	3713	Bacteria, Actinobacteria, Micrococcales, Microbacteriaceae, Rathayibacter
A0A0Q5AUE1	325	A	Rathayibacter sp. Leaf296 (Strain: Leaf296)	1736327	UP000050868	3537	Bacteria, Actinobacteria, Micrococcales, Microbacteriaceae, Rathayibacter
A0A0Q5AWV0	315	A	Rathayibacter sp. Leaf294 (Strain: Leaf294)	1736326	UP000051858	3713	Bacteria, Actinobacteria, Micrococcales, Microbacteriaceae, Rathayibacter
A0A0Q5BBD3	332	A	Rathayibacter sp. Leaf296 (Strain: Leaf296)	1736327	UP000050868	3537	Bacteria, Actinobacteria, Micrococcales, Microbacteriaceae, Rathayibacter
A0A0Q5BF31	342	A	Rathayibacter sp. Leaf296 (Strain: Leaf296)	1736327	UP000050868	3537	Bacteria, Actinobacteria, Micrococcales, Microbacteriaceae, Rathayibacter
A0A0Q5CH88	348	A	Frondihabitans sp. Leaf304 (Strain: Leaf304)	1736329	UP000051456	3039	Bacteria, Actinobacteria, Micrococcales, Microbacteriaceae, Frondihabitans
A0A0Q5CM40	325	A	Frondihabitans sp. Leaf304 (Strain: Leaf304)	1736329	UP000051456	3039	Bacteria, Actinobacteria, Micrococcales, Microbacteriaceae, Frondihabitans
A0A0Q5E348	330	A	Plantibacter sp. Leaf314 (Strain: Leaf314)	1736333	UP000051200	3521	Bacteria, Actinobacteria, Micrococcales, Microbacteriaceae, Plantibacter
A0A0Q5E438	346	A	Plantibacter sp. Leaf314 (Strain: Leaf314)	1736333	UP000051200	3521	Bacteria, Actinobacteria, Micrococcales, Microbacteriaceae, Plantibacter
A0A0Q5E4C8	330	A	Plantibacter sp. Leaf314 (Strain: Leaf314)	1736333	UP000051200	3521	Bacteria, Actinobacteria, Micrococcales, Microbacteriaceae, Plantibacter
A0A0Q5E8Y0	326	A	Plantibacter sp. Leaf314 (Strain: Leaf314)	1736333	UP000051200	3521	Bacteria, Actinobacteria, Micrococcales, Microbacteriaceae, Plantibacter
A0A0Q5EHJ5	336	A	Plantibacter sp. Leaf314 (Strain: Leaf314)	1736333	UP000051200	3521	Bacteria, Actinobacteria, Micrococcales, Microbacteriaceae, Plantibacter
A0A0Q5EHL8	333	A	Plantibacter sp. Leaf314 (Strain: Leaf314)	1736333	UP000051200	3521	Bacteria, Actinobacteria, Micrococcales, Microbacteriaceae, Plantibacter
A0A0Q5JRL1	324	A	Microbacterium sp. Leaf151 (Strain: Leaf151)	1736276	UP000051582	3169	Bacteria, Actinobacteria, Micrococcales, Microbacteriaceae, Microbacterium
A0A0Q5JWT4	325	A	Microbacterium sp. Leaf151 (Strain: Leaf151)	1736276	UP000051582	3169	Bacteria, Actinobacteria, Micrococcales, Microbacteriaceae, Microbacterium
A0A0Q5JZ70	330	A	Microbacterium sp. Leaf151 (Strain: Leaf151)	1736276	UP000051582	3169	Bacteria, Actinobacteria, Micrococcales, Microbacteriaceae, Microbacterium
A0A0Q5L8X4	347	A	Frigoribacterium sp. Leaf164 (Strain: Leaf164)	1736282	UP000051005	2793	Bacteria, Actinobacteria, Micrococcales, Microbacteriaceae, Frigoribacterium
A0A0Q5LQD3	330	A	Acidovorax sp. Leaf160 (Strain: Leaf160)	1736280	UP000051403	3935	Bacteria, Proteobacteria, Betaproteobacteria, Burkholderiales, Comamonadaceae, Acidovorax
A0A0Q5LQE3	330	A	Frigoribacterium sp. Leaf164 (Strain: Leaf164)	1736282	UP000051005	2793	Bacteria, Actinobacteria, Micrococcales, Microbacteriaceae, Frigoribacterium
A0A0Q5M316	324	A	Leifsonia sp. Leaf336 (Strain: Leaf336)	1736341	UP000050966	3857	Bacteria, Actinobacteria, Micrococcales, Microbacteriaceae, Leifsonia
A0A0Q5M371	321	A	Leifsonia sp. Leaf336 (Strain: Leaf336)	1736341	UP000050966	3857	Bacteria, Actinobacteria, Micrococcales, Microbacteriaceae, Leifsonia
A0A0Q5M5D0	345	A	Leifsonia sp. Leaf336 (Strain: Leaf336)	1736341	UP000050966	3857	Bacteria, Actinobacteria, Micrococcales, Microbacteriaceae, Leifsonia
A0A0Q5N3T9	346	A	Frigoribacterium sp. Leaf172 (Strain: Leaf172)	1736285	UP000051720	2858	Bacteria, Actinobacteria, Micrococcales, Microbacteriaceae, Frigoribacterium
A0A0Q5N6M0	331	A	Frigoribacterium sp. Leaf172 (Strain: Leaf172)	1736285	UP000051720	2858	Bacteria, Actinobacteria, Micrococcales, Microbacteriaceae, Frigoribacterium
A0A0Q5Q4Q7	321	A	Chryseobacterium sp. Leaf180 (Strain: Leaf180)	1736289	UP000051405	3021	Bacteria, Bacteroidetes, Flavobacteriia, Flavobacteriales, Flavobacteriaceae, Chryseobacterium
A0A0Q5Q6D3	336	A	Chryseobacterium sp. Leaf180 (Strain: Leaf180)	1736289	UP000051405	3021	Bacteria, Bacteroidetes, Flavobacteriia, Flavobacteriales, Flavobacteriaceae, Chryseobacterium
A0A0Q5QM18	327	A	Williamsia sp. Leaf354 (Strain: Leaf354)	1736349	UP000051980	4063	Bacteria, Actinobacteria, Corynebacteriales, Williamsiaceae, Williamsia
A0A0Q5QMY0	306	A	Chryseobacterium sp. Leaf180 (Strain: Leaf180)	1736289	UP000051405	3021	Bacteria, Bacteroidetes, Flavobacteriia, Flavobacteriales, Flavobacteriaceae, Chryseobacterium
A0A0Q5QNV0	330	A	Williamsia sp. Leaf354 (Strain: Leaf354)	1736349	UP000051980	4063	Bacteria, Actinobacteria, Corynebacteriales, Williamsiaceae, Williamsia
A0A0Q5QXT0	333	A	Williamsia sp. Leaf354 (Strain: Leaf354)	1736349	UP000051980	4063	Bacteria, Actinobacteria, Corynebacteriales, Williamsiaceae, Williamsia
A0A0Q5RCN3	345	A	Curtobacterium sp. Leaf183 (Strain: Leaf183)	1736291	UP000051357	3232	Bacteria, Actinobacteria, Micrococcales, Microbacteriaceae, Curtobacterium
A0A0Q5RDE7	323	A	Curtobacterium sp. Leaf183 (Strain: Leaf183)	1736291	UP000051357	3232	Bacteria, Actinobacteria, Micrococcales, Microbacteriaceae, Curtobacterium
A0A0Q5RUJ8	320	A	Curtobacterium sp. Leaf183 (Strain: Leaf183)	1736291	UP000051357	3232	Bacteria, Actinobacteria, Micrococcales, Microbacteriaceae, Curtobacterium
A0A0Q5TAF2	314	A	Dyadobacter sp. Leaf189 (Strain: Leaf189)	1736295	UP000051810	4994	Bacteria, Bacteroidetes, Cytophagia, Cytophagales, Cytophagaceae, Dyadobacter
A0A0Q5UH43	340	A	Flavobacterium sp. Leaf359 (Strain: Leaf359)	1736351	UP000051024	3309	Bacteria, Bacteroidetes, Flavobacteriia, Flavobacteriales, Flavobacteriaceae, Flavobacterium
A0A0Q5UMV5	320	A	Flavobacterium sp. Leaf359 (Strain: Leaf359)	1736351	UP000051024	3309	Bacteria, Bacteroidetes, Flavobacteriia, Flavobacteriales, Flavobacteriaceae, Flavobacterium
A0A0Q5V0I5	325	A	Geodermatophilus sp. Leaf369 (Strain: Leaf369)	1736354	UP000051830	4093	Bacteria, Actinobacteria, Geodermatophilales, Geodermatophilaceae, Geodermatophilus
A0A0Q5VBE8	316	A	Geodermatophilus sp. Leaf369 (Strain: Leaf369)	1736354	UP000051830	4093	Bacteria, Actinobacteria, Geodermatophilales, Geodermatophilaceae, Geodermatophilus
A0A0Q5VGQ3	331	A	Brevundimonas sp. Leaf363 (Strain: Leaf363)	1736353	UP000051182	2955	Bacteria, Proteobacteria, Alphaproteobacteria, Caulobacterales, Caulobacteraceae, Brevundimonas
A0A0Q5VH75	320	A	Geodermatophilus sp. Leaf369 (Strain: Leaf369)	1736354	UP000051830	4093	Bacteria, Actinobacteria, Geodermatophilales, Geodermatophilaceae, Geodermatophilus
A0A0Q6A127	316	A	Chryseobacterium sp. Leaf405 (Strain: Leaf405)	1736367	UP000051197	3994	Bacteria, Bacteroidetes, Flavobacteriia, Flavobacteriales, Flavobacteriaceae, Chryseobacterium
A0A0Q6A6Y7	338	A	Chryseobacterium sp. Leaf405 (Strain: Leaf405)	1736367	UP000051197	3994	Bacteria, Bacteroidetes, Flavobacteriia, Flavobacteriales, Flavobacteriaceae, Chryseobacterium
A0A0Q6ACW7	306	A	Chryseobacterium sp. Leaf405 (Strain: Leaf405)	1736367	UP000051197	3994	Bacteria, Bacteroidetes, Flavobacteriia, Flavobacteriales, Flavobacteriaceae, Chryseobacterium
A0A0Q6FHL5	321	A	Marmoricola sp. Leaf446 (Strain: Leaf446)	1736379	UP000051542	3454	Bacteria, Actinobacteria, Propionibacteriales, Nocardioidaceae, Marmoricola
A0A0Q6FSF5	323	A	Marmoricola sp. Leaf446 (Strain: Leaf446)	1736379	UP000051542	3454	Bacteria, Actinobacteria, Propionibacteriales, Nocardioidaceae, Marmoricola
A0A0Q6FYL1	323	A	Marmoricola sp. Leaf446 (Strain: Leaf446)	1736379	UP000051542	3454	Bacteria, Actinobacteria, Propionibacteriales, Nocardioidaceae, Marmoricola
A0A0Q6MCR6	329	A	Rhizobacter sp. Root29 (Strain: Root29)	1736511	UP000051195	5611	Bacteria, Proteobacteria, Betaproteobacteria, Burkholderiales, Rhizobacter
A0A0Q6PUF0	332	A	Leifsonia sp. Root112D2 (Strain: Root112D2)	1736426	UP000051914	3046	Bacteria, Actinobacteria, Micrococcales, Microbacteriaceae, Leifsonia
A0A0Q6PWW6	329	A	Leifsonia sp. Root112D2 (Strain: Root112D2)	1736426	UP000051914	3046	Bacteria, Actinobacteria, Micrococcales, Microbacteriaceae, Leifsonia
A0A0Q6Q2J1	343	A	Leifsonia sp. Root112D2 (Strain: Root112D2)	1736426	UP000051914	3046	Bacteria, Actinobacteria, Micrococcales, Microbacteriaceae, Leifsonia
A0A0Q6Q4X1	364	A	Leifsonia sp. Root112D2 (Strain: Root112D2)	1736426	UP000051914	3046	Bacteria, Actinobacteria, Micrococcales, Microbacteriaceae, Leifsonia
A0A0Q6RGC2	338	A	Yonghaparkia sp. Root332 (Strain: Root332)	1736516	UP000051768	2389	Bacteria, Actinobacteria, Micrococcales, Microbacteriaceae, Yonghaparkia
A0A0Q6RM64	342	A	Yonghaparkia sp. Root332 (Strain: Root332)	1736516	UP000051768	2389	Bacteria, Actinobacteria, Micrococcales, Microbacteriaceae, Yonghaparkia
A0A0Q6U7K9	327	A	Caulobacter sp. Root342 (Strain: Root342)	1736519	UP000051656	4601	Bacteria, Proteobacteria, Alphaproteobacteria, Caulobacterales, Caulobacteraceae, Caulobacter
A0A0Q6UXQ9	324	A	Nocardioides sp. Root122 (Strain: Root122)	1736431	UP000051395	4143	Bacteria, Actinobacteria, Propionibacteriales, Nocardioidaceae, Nocardioides
A0A0Q6V3Q2	324	A	Nocardioides sp. Root122 (Strain: Root122)	1736431	UP000051395	4143	Bacteria, Actinobacteria, Propionibacteriales, Nocardioidaceae, Nocardioides
A0A0Q6VBD9	342	A	Nocardioides sp. Root122 (Strain: Root122)	1736431	UP000051395	4143	Bacteria, Actinobacteria, Propionibacteriales, Nocardioidaceae, Nocardioides
A0A0Q6VEX8	317	A	Nocardioides sp. Root122 (Strain: Root122)	1736431	UP000051395	4143	Bacteria, Actinobacteria, Propionibacteriales, Nocardioidaceae, Nocardioides
A0A0Q6VLZ9	323	A	Aeromicrobium sp. Root344 (Strain: Root344)	1736521	UP000051702	3738	Bacteria, Actinobacteria, Propionibacteriales, Nocardioidaceae, Aeromicrobium
A0A0Q6VM95	318	A	Aeromicrobium sp. Root344 (Strain: Root344)	1736521	UP000051702	3738	Bacteria, Actinobacteria, Propionibacteriales, Nocardioidaceae, Aeromicrobium
A0A0Q6VTU5	318	A	Aeromicrobium sp. Root344 (Strain: Root344)	1736521	UP000051702	3738	Bacteria, Actinobacteria, Propionibacteriales, Nocardioidaceae, Aeromicrobium
A0A0Q6VUP3	312	A	Nocardioides sp. Root122 (Strain: Root122)	1736431	UP000051395	4143	Bacteria, Actinobacteria, Propionibacteriales, Nocardioidaceae, Nocardioides
A0A0Q6W8V9	308	A	Massilia sp. Root351 (Strain: Root351)	1736522	UP000051876	6059	Bacteria, Proteobacteria, Betaproteobacteria, Burkholderiales, Oxalobacteraceae, Massilia
A0A0Q6WBH6	317	A	Massilia sp. Root351 (Strain: Root351)	1736522	UP000051876	6059	Bacteria, Proteobacteria, Betaproteobacteria, Burkholderiales, Oxalobacteraceae, Massilia
A0A0Q6X699	325	A	Streptomyces sp. Root369 (Strain: Root369)	1736523	UP000051375	9228	Bacteria, Actinobacteria, Streptomycetales, Streptomycetaceae, Streptomyces
A0A0Q6XF48	317	A	Streptomyces sp. Root369 (Strain: Root369)	1736523	UP000051375	9228	Bacteria, Actinobacteria, Streptomycetales, Streptomycetaceae, Streptomyces
A0A0Q6XI63	327	A	Rhizobacter sp. Root1221 (Strain: Root1221)	1736433	UP000051465	5887	Bacteria, Proteobacteria, Betaproteobacteria, Burkholderiales, Rhizobacter
A0A0Q6XJK9	321	A	Streptomyces sp. Root369 (Strain: Root369)	1736523	UP000051375	9228	Bacteria, Actinobacteria, Streptomycetales, Streptomycetaceae, Streptomyces
A0A0Q6XRT4	319	A	Leifsonia sp. Root4 (Strain: Root4)	1736525	UP000051360	3392	Bacteria, Actinobacteria, Micrococcales, Microbacteriaceae, Leifsonia
A0A0Q6XRW8	345	A	Streptomyces sp. Root369 (Strain: Root369)	1736523	UP000051375	9228	Bacteria, Actinobacteria, Streptomycetales, Streptomycetaceae, Streptomyces
A0A0Q6XYM8	323	A	Streptomyces sp. Root369 (Strain: Root369)	1736523	UP000051375	9228	Bacteria, Actinobacteria, Streptomycetales, Streptomycetaceae, Streptomyces
A0A0Q6Y1U2	330	A	Leifsonia sp. Root4 (Strain: Root4)	1736525	UP000051360	3392	Bacteria, Actinobacteria, Micrococcales, Microbacteriaceae, Leifsonia
A0A0Q6Y5E3	329	A	Streptomyces sp. Root369 (Strain: Root369)	1736523	UP000051375	9228	Bacteria, Actinobacteria, Streptomycetales, Streptomycetaceae, Streptomyces
A0A0Q6Y6S2	332	A	Streptomyces sp. Root369 (Strain: Root369)	1736523	UP000051375	9228	Bacteria, Actinobacteria, Streptomycetales, Streptomycetaceae, Streptomyces
A0A0Q6Y7A1	338	A	Leifsonia sp. Root4 (Strain: Root4)	1736525	UP000051360	3392	Bacteria, Actinobacteria, Micrococcales, Microbacteriaceae, Leifsonia
A0A0Q6YM65	321	A	Streptomyces sp. Root369 (Strain: Root369)	1736523	UP000051375	9228	Bacteria, Actinobacteria, Streptomycetales, Streptomycetaceae, Streptomyces
A0A0Q6YSY8	316	A	Streptomyces sp. Root369 (Strain: Root369)	1736523	UP000051375	9228	Bacteria, Actinobacteria, Streptomycetales, Streptomycetaceae, Streptomyces
A0A0Q6YVA9	322	A	Streptomyces sp. Root369 (Strain: Root369)	1736523	UP000051375	9228	Bacteria, Actinobacteria, Streptomycetales, Streptomycetaceae, Streptomyces
A0A0Q6ZSG9	327	A	Rhizobium sp. Root1240 (Strain: Root1240)	1736437	UP000052186	4293	Bacteria, Proteobacteria, Alphaproteobacteria, Rhizobiales, Rhizobiaceae, Rhizobium/Agrobacterium group, Rhizobium
A0A0Q6ZXE0	327	A	Rhizobium sp. Root1240 (Strain: Root1240)	1736437	UP000052186	4293	Bacteria, Proteobacteria, Alphaproteobacteria, Rhizobiales, Rhizobiaceae, Rhizobium/Agrobacterium group, Rhizobium
A0A0Q7A655	322	A	Rhizobacter sp. Root404 (Strain: Root404)	1736528	UP000051611	4707	Bacteria, Proteobacteria, Betaproteobacteria, Burkholderiales, Rhizobacter
A0A0Q7AL49	343	A	Rhizobacter sp. Root404 (Strain: Root404)	1736528	UP000051611	4707	Bacteria, Proteobacteria, Betaproteobacteria, Burkholderiales, Rhizobacter
A0A0Q7B5Z6	309	A	Nocardioides sp. Root1257 (Strain: Root1257)	1736439	UP000051939	5063	Bacteria, Actinobacteria, Propionibacteriales, Nocardioidaceae, Nocardioides
A0A0Q7B655	311	A	Nocardioides sp. Root1257 (Strain: Root1257)	1736439	UP000051939	5063	Bacteria, Actinobacteria, Propionibacteriales, Nocardioidaceae, Nocardioides
A0A0Q7BMQ9	318	A	Nocardioides sp. Root1257 (Strain: Root1257)	1736439	UP000051939	5063	Bacteria, Actinobacteria, Propionibacteriales, Nocardioidaceae, Nocardioides
A0A0Q7BWS4	329	A	Nocardioides sp. Root1257 (Strain: Root1257)	1736439	UP000051939	5063	Bacteria, Actinobacteria, Propionibacteriales, Nocardioidaceae, Nocardioides
A0A0Q7C3B6	329	A	Nocardioides sp. Root1257 (Strain: Root1257)	1736439	UP000051939	5063	Bacteria, Actinobacteria, Propionibacteriales, Nocardioidaceae, Nocardioides
A0A0Q7DLC5	329	A	Phenylobacterium sp. Root1277 (Strain: Root1277)	1736442	UP000051150	4022	Bacteria, Proteobacteria, Alphaproteobacteria, Caulobacterales, Caulobacteraceae, Phenylobacterium
A0A0Q7E5J3	324	A	Devosia sp. Root413D1 (Strain: Root413D1)	1736531	UP000051002	5472	Bacteria, Proteobacteria, Alphaproteobacteria, Rhizobiales, Hyphomicrobiaceae, Devosia
A0A0Q7FAF0	343	A	Flavobacterium sp. Root420 (Strain: Root420)	1736533	UP000051729	4552	Bacteria, Bacteroidetes, Flavobacteriia, Flavobacteriales, Flavobacteriaceae, Flavobacterium
A0A0Q7GJJ2	319	A	Flavobacterium sp. Root420 (Strain: Root420)	1736533	UP000051729	4552	Bacteria, Bacteroidetes, Flavobacteriia, Flavobacteriales, Flavobacteriaceae, Flavobacterium
A0A0Q7IZ35	307	A	Paenibacillus sp. Root444D2 (Strain: Root444D2)	1736538	UP000051657	6948	Bacteria, Firmicutes, Bacilli, Bacillales, Paenibacillaceae, Paenibacillus
A0A0Q7JNL8	313	A	Paenibacillus sp. Root444D2 (Strain: Root444D2)	1736538	UP000051657	6948	Bacteria, Firmicutes, Bacilli, Bacillales, Paenibacillaceae, Paenibacillus
A0A0Q7JT56	324	A	Paenibacillus sp. Root444D2 (Strain: Root444D2)	1736538	UP000051657	6948	Bacteria, Firmicutes, Bacilli, Bacillales, Paenibacillaceae, Paenibacillus
A0A0Q7JVB7	318	A	Angustibacter sp. Root456 (Strain: Root456)	1736539	UP000051170	3495	Bacteria, Actinobacteria, Kineosporiales, Kineosporiaceae
A0A0Q7JZW0	320	A	Paenibacillus sp. Root444D2 (Strain: Root444D2)	1736538	UP000051657	6948	Bacteria, Firmicutes, Bacilli, Bacillales, Paenibacillaceae, Paenibacillus
A0A0Q7K2D5	330	A	Paenibacillus sp. Root444D2 (Strain: Root444D2)	1736538	UP000051657	6948	Bacteria, Firmicutes, Bacilli, Bacillales, Paenibacillaceae, Paenibacillus
A0A0Q7K4R5	301	A	Paenibacillus sp. Root444D2 (Strain: Root444D2)	1736538	UP000051657	6948	Bacteria, Firmicutes, Bacilli, Bacillales, Paenibacillaceae, Paenibacillus
A0A0Q7K5A2	322	A	Paenibacillus sp. Root444D2 (Strain: Root444D2)	1736538	UP000051657	6948	Bacteria, Firmicutes, Bacilli, Bacillales, Paenibacillaceae, Paenibacillus
A0A0Q7K5L9	324	A	Angustibacter sp. Root456 (Strain: Root456)	1736539	UP000051170	3495	Bacteria, Actinobacteria, Kineosporiales, Kineosporiaceae
A0A0Q7K7Q5	324	A	Aeromicrobium sp. Root472D3 (Strain: Root472D3)	1736540	UP000050971	3523	Bacteria, Actinobacteria, Propionibacteriales, Nocardioidaceae, Aeromicrobium
A0A0Q7KEC7	328	A	Streptomyces sp. Root1319 (Strain: Root1319)	1736454	UP000051231	5512	Bacteria, Actinobacteria, Streptomycetales, Streptomycetaceae, Streptomyces
A0A0Q7KF24	324	A	Aeromicrobium sp. Root472D3 (Strain: Root472D3)	1736540	UP000050971	3523	Bacteria, Actinobacteria, Propionibacteriales, Nocardioidaceae, Aeromicrobium
A0A0Q7KMJ1	323	A	Aeromicrobium sp. Root472D3 (Strain: Root472D3)	1736540	UP000050971	3523	Bacteria, Actinobacteria, Propionibacteriales, Nocardioidaceae, Aeromicrobium
A0A0Q7KSK6	349	A	Streptomyces sp. Root1319 (Strain: Root1319)	1736454	UP000051231	5512	Bacteria, Actinobacteria, Streptomycetales, Streptomycetaceae, Streptomyces
A0A0Q7KVR6	322	A	Streptomyces sp. Root1319 (Strain: Root1319)	1736454	UP000051231	5512	Bacteria, Actinobacteria, Streptomycetales, Streptomycetaceae, Streptomyces
A0A0Q7LGY3	330	A	Streptomyces sp. Root1319 (Strain: Root1319)	1736454	UP000051231	5512	Bacteria, Actinobacteria, Streptomycetales, Streptomycetaceae, Streptomyces
A0A0Q7LHR0	318	A	Streptomyces sp. Root1319 (Strain: Root1319)	1736454	UP000051231	5512	Bacteria, Actinobacteria, Streptomycetales, Streptomycetaceae, Streptomyces
A0A0Q7LJU5	317	A	Streptomyces sp. Root1319 (Strain: Root1319)	1736454	UP000051231	5512	Bacteria, Actinobacteria, Streptomycetales, Streptomycetaceae, Streptomyces
A0A0Q7MZU9	328	A	Nocardia sp. Root136 (Strain: Root136)	1736458	UP000051507	6470	Bacteria, Actinobacteria, Corynebacteriales, Nocardiaceae, Nocardia
A0A0Q7N5G2	320	A	Nocardia sp. Root136 (Strain: Root136)	1736458	UP000051507	6470	Bacteria, Actinobacteria, Corynebacteriales, Nocardiaceae, Nocardia
A0A0Q7N863	322	A	Nocardia sp. Root136 (Strain: Root136)	1736458	UP000051507	6470	Bacteria, Actinobacteria, Corynebacteriales, Nocardiaceae, Nocardia
A0A0Q7NE40	327	A	Nocardia sp. Root136 (Strain: Root136)	1736458	UP000051507	6470	Bacteria, Actinobacteria, Corynebacteriales, Nocardiaceae, Nocardia
A0A0Q7NEI5	322	A	Nocardia sp. Root136 (Strain: Root136)	1736458	UP000051507	6470	Bacteria, Actinobacteria, Corynebacteriales, Nocardiaceae, Nocardia
A0A0Q7NEP9	312	A	Nocardia sp. Root136 (Strain: Root136)	1736458	UP000051507	6470	Bacteria, Actinobacteria, Corynebacteriales, Nocardiaceae, Nocardia
A0A0Q7NGI6	319	A	Nocardia sp. Root136 (Strain: Root136)	1736458	UP000051507	6470	Bacteria, Actinobacteria, Corynebacteriales, Nocardiaceae, Nocardia
A0A0Q7NT16	327	A	Nocardia sp. Root136 (Strain: Root136)	1736458	UP000051507	6470	Bacteria, Actinobacteria, Corynebacteriales, Nocardiaceae, Nocardia
A0A0Q7NTE5	324	A	Nocardia sp. Root136 (Strain: Root136)	1736458	UP000051507	6470	Bacteria, Actinobacteria, Corynebacteriales, Nocardiaceae, Nocardia
A0A0Q7NU91	321	A	Nocardia sp. Root136 (Strain: Root136)	1736458	UP000051507	6470	Bacteria, Actinobacteria, Corynebacteriales, Nocardiaceae, Nocardia
A0A0Q7NUK2	326	A	Nocardia sp. Root136 (Strain: Root136)	1736458	UP000051507	6470	Bacteria, Actinobacteria, Corynebacteriales, Nocardiaceae, Nocardia
A0A0Q7NVL0	326	A	Nocardia sp. Root136 (Strain: Root136)	1736458	UP000051507	6470	Bacteria, Actinobacteria, Corynebacteriales, Nocardiaceae, Nocardia
A0A0Q7Q1K4	322	A	Lysobacter sp. Root494 (Strain: Root494)	1736549	UP000051738	3007	Bacteria, Proteobacteria, Gammaproteobacteria, Xanthomonadales, Xanthomonadaceae, Lysobacter
A0A0Q7Q7A2	323	A	Aeromicrobium sp. Root495 (Strain: Root495)	1736550	UP000051970	3422	Bacteria, Actinobacteria, Propionibacteriales, Nocardioidaceae, Aeromicrobium
A0A0Q7RWD4	339	A	Brevundimonas sp. Root1423 (Strain: Root1423)	1736462	UP000051815	5246	Bacteria, Proteobacteria, Alphaproteobacteria, Caulobacterales, Caulobacteraceae, Brevundimonas
A0A0Q7S3I3	327	A	Brevundimonas sp. Root1423 (Strain: Root1423)	1736462	UP000051815	5246	Bacteria, Proteobacteria, Alphaproteobacteria, Caulobacterales, Caulobacteraceae, Brevundimonas
A0A0Q7S3M2	301	A	Paenibacillus sp. Root52 (Strain: Root52)	1736552	UP000051734	5787	Bacteria, Firmicutes, Bacilli, Bacillales, Paenibacillaceae, Paenibacillus
A0A0Q7SFW4	307	A	Paenibacillus sp. Root52 (Strain: Root52)	1736552	UP000051734	5787	Bacteria, Firmicutes, Bacilli, Bacillales, Paenibacillaceae, Paenibacillus
A0A0Q7SGJ9	321	A	Paenibacillus sp. Root52 (Strain: Root52)	1736552	UP000051734	5787	Bacteria, Firmicutes, Bacilli, Bacillales, Paenibacillaceae, Paenibacillus
A0A0Q7SJX1	328	A	Pelomonas sp. Root1444 (Strain: Root1444)	1736464	UP000051648	5103	Bacteria, Proteobacteria, Betaproteobacteria, Burkholderiales, Comamonadaceae, Pelomonas
A0A0Q7SMY7	316	A	Paenibacillus sp. Root52 (Strain: Root52)	1736552	UP000051734	5787	Bacteria, Firmicutes, Bacilli, Bacillales, Paenibacillaceae, Paenibacillus
A0A0Q7SV50	324	A	Paenibacillus sp. Root52 (Strain: Root52)	1736552	UP000051734	5787	Bacteria, Firmicutes, Bacilli, Bacillales, Paenibacillaceae, Paenibacillus
A0A0Q7SZZ0	320	A	Paenibacillus sp. Root52 (Strain: Root52)	1736552	UP000051734	5787	Bacteria, Firmicutes, Bacilli, Bacillales, Paenibacillaceae, Paenibacillus
A0A0Q7T1I7	319	A	Paenibacillus sp. Root52 (Strain: Root52)	1736552	UP000051734	5787	Bacteria, Firmicutes, Bacilli, Bacillales, Paenibacillaceae, Paenibacillus
A0A0Q7T1K4	329	A	Pelomonas sp. Root1444 (Strain: Root1444)	1736464	UP000051648	5103	Bacteria, Proteobacteria, Betaproteobacteria, Burkholderiales, Comamonadaceae, Pelomonas
A0A0Q7TB77	312	A	Paenibacillus sp. Root52 (Strain: Root52)	1736552	UP000051734	5787	Bacteria, Firmicutes, Bacilli, Bacillales, Paenibacillaceae, Paenibacillus
A0A0Q7TC56	321	A	Paenibacillus sp. Root52 (Strain: Root52)	1736552	UP000051734	5787	Bacteria, Firmicutes, Bacilli, Bacillales, Paenibacillaceae, Paenibacillus
A0A0Q7TGN7	339	A	Brevundimonas sp. Root1423 (Strain: Root1423)	1736462	UP000051815	5246	Bacteria, Proteobacteria, Alphaproteobacteria, Caulobacterales, Caulobacteraceae, Brevundimonas
A0A0Q7TQU2	329	A	Caulobacter sp. Root1455 (Strain: Root1455)	1736465	UP000051447	4531	Bacteria, Proteobacteria, Alphaproteobacteria, Caulobacterales, Caulobacteraceae, Caulobacter
A0A0Q7TWR1	320	A	Microbacterium sp. Root53 (Strain: Root53)	1736553	UP000051407	2609	Bacteria, Actinobacteria, Micrococcales, Microbacteriaceae, Microbacterium
A0A0Q7U6V7	339	A	Agromyces sp. Root1464 (Strain: Root1464)	1736467	UP000051559	3515	Bacteria, Actinobacteria, Micrococcales, Microbacteriaceae, Agromyces
A0A0Q7U7M8	321	A	Caulobacter sp. Root1455 (Strain: Root1455)	1736465	UP000051447	4531	Bacteria, Proteobacteria, Alphaproteobacteria, Caulobacterales, Caulobacteraceae, Caulobacter
A0A0Q7UAH5	330	A	Microbacterium sp. Root53 (Strain: Root53)	1736553	UP000051407	2609	Bacteria, Actinobacteria, Micrococcales, Microbacteriaceae, Microbacterium
A0A0Q7UEQ3	330	A	Agromyces sp. Root1464 (Strain: Root1464)	1736467	UP000051559	3515	Bacteria, Actinobacteria, Micrococcales, Microbacteriaceae, Agromyces
A0A0Q7UF56	330	A	Agromyces sp. Root1464 (Strain: Root1464)	1736467	UP000051559	3515	Bacteria, Actinobacteria, Micrococcales, Microbacteriaceae, Agromyces
A0A0Q7UQN9	341	A	Agromyces sp. Root1464 (Strain: Root1464)	1736467	UP000051559	3515	Bacteria, Actinobacteria, Micrococcales, Microbacteriaceae, Agromyces
A0A0Q7UTD5	319	A	Agromyces sp. Root1464 (Strain: Root1464)	1736467	UP000051559	3515	Bacteria, Actinobacteria, Micrococcales, Microbacteriaceae, Agromyces
A0A0Q7Z147	308	A	Nocardioides sp. Root151 (Strain: Root151)	1736475	UP000051274	4609	Bacteria, Actinobacteria, Propionibacteriales, Nocardioidaceae, Nocardioides
A0A0Q7Z9H3	324	A	Nocardioides sp. Root151 (Strain: Root151)	1736475	UP000051274	4609	Bacteria, Actinobacteria, Propionibacteriales, Nocardioidaceae, Nocardioides
A0A0Q7ZHE0	316	A	Nocardioides sp. Root151 (Strain: Root151)	1736475	UP000051274	4609	Bacteria, Actinobacteria, Propionibacteriales, Nocardioidaceae, Nocardioides
A0A0Q7ZPZ7	327	A	Nocardioides sp. Root151 (Strain: Root151)	1736475	UP000051274	4609	Bacteria, Actinobacteria, Propionibacteriales, Nocardioidaceae, Nocardioides
A0A0Q8A7X2	317	A	Microbacterium sp. Root166 (Strain: Root166)	1736478	UP000051650	3075	Bacteria, Actinobacteria, Micrococcales, Microbacteriaceae, Microbacterium
A0A0Q8AE26	320	A	Microbacterium sp. Root166 (Strain: Root166)	1736478	UP000051650	3075	Bacteria, Actinobacteria, Micrococcales, Microbacteriaceae, Microbacterium
A0A0Q8AEL5	331	A	Microbacterium sp. Root166 (Strain: Root166)	1736478	UP000051650	3075	Bacteria, Actinobacteria, Micrococcales, Microbacteriaceae, Microbacterium
A0A0Q8ARB2	320	A	Microbacterium sp. Root166 (Strain: Root166)	1736478	UP000051650	3075	Bacteria, Actinobacteria, Micrococcales, Microbacteriaceae, Microbacterium
A0A0Q8AU43	338	A	Microbacterium sp. Root166 (Strain: Root166)	1736478	UP000051650	3075	Bacteria, Actinobacteria, Micrococcales, Microbacteriaceae, Microbacterium
A0A0Q8BKK6	328	A	Rhizobium sp. Root564 (Strain: Root564)	1736563	UP000052141	4726	Bacteria, Proteobacteria, Alphaproteobacteria, Rhizobiales, Rhizobiaceae, Rhizobium/Agrobacterium group, Rhizobium
A0A0Q8C8S2	331	A	Leifsonia sp. Root60 (Strain: Root60)	1736567	UP000051073	3234	Bacteria, Actinobacteria, Micrococcales, Microbacteriaceae, Leifsonia
A0A0Q8CAN4	330	A	Leifsonia sp. Root60 (Strain: Root60)	1736567	UP000051073	3234	Bacteria, Actinobacteria, Micrococcales, Microbacteriaceae, Leifsonia
A0A0Q8CTR3	346	A	Leifsonia sp. Root60 (Strain: Root60)	1736567	UP000051073	3234	Bacteria, Actinobacteria, Micrococcales, Microbacteriaceae, Leifsonia
A0A0Q8DF20	320	A	Nocardioides sp. Root614 (Strain: Root614)	1736571	UP000051699	4780	Bacteria, Actinobacteria, Propionibacteriales, Nocardioidaceae, Nocardioides
A0A0Q8DFR5	313	A	Nocardioides sp. Root614 (Strain: Root614)	1736571	UP000051699	4780	Bacteria, Actinobacteria, Propionibacteriales, Nocardioidaceae, Nocardioides
A0A0Q8DQZ9	337	A	Nocardioides sp. Root614 (Strain: Root614)	1736571	UP000051699	4780	Bacteria, Actinobacteria, Propionibacteriales, Nocardioidaceae, Nocardioides
A0A0Q8DRI2	320	A	Nocardioides sp. Root614 (Strain: Root614)	1736571	UP000051699	4780	Bacteria, Actinobacteria, Propionibacteriales, Nocardioidaceae, Nocardioides
A0A0Q8EK76	322	A	Pseudoxanthomonas sp. Root630 (Strain: Root630)	1736574	UP000051081	3961	Bacteria, Proteobacteria, Gammaproteobacteria, Xanthomonadales, Xanthomonadaceae, Pseudoxanthomonas
A0A0Q8ENH5	317	A	Pseudoxanthomonas sp. Root630 (Strain: Root630)	1736574	UP000051081	3961	Bacteria, Proteobacteria, Gammaproteobacteria, Xanthomonadales, Xanthomonadaceae, Pseudoxanthomonas
A0A0Q8ETI2	323	A	Pseudoxanthomonas sp. Root630 (Strain: Root630)	1736574	UP000051081	3961	Bacteria, Proteobacteria, Gammaproteobacteria, Xanthomonadales, Xanthomonadaceae, Pseudoxanthomonas
A0A0Q8EV44	316	A	Pseudoxanthomonas sp. Root65 (Strain: Root65)	1736576	UP000051430	3422	Bacteria, Proteobacteria, Gammaproteobacteria, Xanthomonadales, Xanthomonadaceae, Pseudoxanthomonas
A0A0Q8FEB6	323	A	Pseudoxanthomonas sp. Root65 (Strain: Root65)	1736576	UP000051430	3422	Bacteria, Proteobacteria, Gammaproteobacteria, Xanthomonadales, Xanthomonadaceae, Pseudoxanthomonas
A0A0Q8LMP9	305	A	Microbacterium sp. Root180 (Strain: Root180)	1736483	UP000050802	3036	Bacteria, Actinobacteria, Micrococcales, Microbacteriaceae, Microbacterium
A0A0Q8LPY1	329	A	Microbacterium sp. Root180 (Strain: Root180)	1736483	UP000050802	3036	Bacteria, Actinobacteria, Micrococcales, Microbacteriaceae, Microbacterium
A0A0Q8LRD1	331	A	Microbacterium sp. Root180 (Strain: Root180)	1736483	UP000050802	3036	Bacteria, Actinobacteria, Micrococcales, Microbacteriaceae, Microbacterium
A0A0Q8MV99	329	A	Phenylobacterium sp. Root700 (Strain: Root700)	1736591	UP000051042	4245	Bacteria, Proteobacteria, Alphaproteobacteria, Caulobacterales, Caulobacteraceae, Phenylobacterium
A0A0Q8NJV6	325	A	Kitasatospora sp. Root187 (Strain: Root187)	1736486	UP000051829	6308	Bacteria, Actinobacteria, Streptomycetales, Streptomycetaceae, Kitasatospora
A0A0Q8NJY8	305	A	Kitasatospora sp. Root187 (Strain: Root187)	1736486	UP000051829	6308	Bacteria, Actinobacteria, Streptomycetales, Streptomycetaceae, Kitasatospora
A0A0Q8NK84	324	A	Kitasatospora sp. Root187 (Strain: Root187)	1736486	UP000051829	6308	Bacteria, Actinobacteria, Streptomycetales, Streptomycetaceae, Kitasatospora
A0A0Q8P719	315	A	Kitasatospora sp. Root187 (Strain: Root187)	1736486	UP000051829	6308	Bacteria, Actinobacteria, Streptomycetales, Streptomycetaceae, Kitasatospora
A0A0Q8PL74	338	A	Nocardioides sp. Root190 (Strain: Root190)	1736488	UP000050886	4603	Bacteria, Actinobacteria, Propionibacteriales, Nocardioidaceae, Nocardioides
A0A0Q8PPC5	321	A	Kitasatospora sp. Root187 (Strain: Root187)	1736486	UP000051829	6308	Bacteria, Actinobacteria, Streptomycetales, Streptomycetaceae, Kitasatospora
A0A0Q8PQ73	321	A	Nocardioides sp. Root190 (Strain: Root190)	1736488	UP000050886	4603	Bacteria, Actinobacteria, Propionibacteriales, Nocardioidaceae, Nocardioides
A0A0Q8PUP7	334	A	Nocardioides sp. Root190 (Strain: Root190)	1736488	UP000050886	4603	Bacteria, Actinobacteria, Propionibacteriales, Nocardioidaceae, Nocardioides
A0A0Q8PXT2	331	A	Nocardioides sp. Root190 (Strain: Root190)	1736488	UP000050886	4603	Bacteria, Actinobacteria, Propionibacteriales, Nocardioidaceae, Nocardioides
A0A0Q8Q8H0	323	A	Nocardioides sp. Root190 (Strain: Root190)	1736488	UP000050886	4603	Bacteria, Actinobacteria, Propionibacteriales, Nocardioidaceae, Nocardioides
A0A0Q8QNG7	303	A	Noviherbaspirillum sp. Root189 (Strain: Root189)	1736487	UP000051303	5322	Bacteria, Proteobacteria, Betaproteobacteria, Burkholderiales, Oxalobacteraceae, Noviherbaspirillum
A0A0Q8RIY9	337	A	Duganella sp. Root198D2 (Strain: Root198D2)	1736489	UP000051728	5756	Bacteria, Proteobacteria, Betaproteobacteria, Burkholderiales, Oxalobacteraceae, Duganella
A0A0Q8RJQ1	322	A	Duganella sp. Root198D2 (Strain: Root198D2)	1736489	UP000051728	5756	Bacteria, Proteobacteria, Betaproteobacteria, Burkholderiales, Oxalobacteraceae, Duganella
A0A0Q8UTX8	325	A	Nocardioides sp. Root79 (Strain: Root79)	1736600	UP000051414	4673	Bacteria, Actinobacteria, Propionibacteriales, Nocardioidaceae, Nocardioides
A0A0Q8V0Q1	330	A	Leifsonia sp. Root227 (Strain: Root227)	1736496	UP000051819	3674	Bacteria, Actinobacteria, Micrococcales, Microbacteriaceae, Leifsonia
A0A0Q8V0Q2	342	A	Leifsonia sp. Root227 (Strain: Root227)	1736496	UP000051819	3674	Bacteria, Actinobacteria, Micrococcales, Microbacteriaceae, Leifsonia
A0A0Q8V207	316	A	Leifsonia sp. Root227 (Strain: Root227)	1736496	UP000051819	3674	Bacteria, Actinobacteria, Micrococcales, Microbacteriaceae, Leifsonia
A0A0Q8V2T1	328	A	Leifsonia sp. Root227 (Strain: Root227)	1736496	UP000051819	3674	Bacteria, Actinobacteria, Micrococcales, Microbacteriaceae, Leifsonia
A0A0Q8V783	339	A	Nocardioides sp. Root79 (Strain: Root79)	1736600	UP000051414	4673	Bacteria, Actinobacteria, Propionibacteriales, Nocardioidaceae, Nocardioides
A0A0Q8V8E6	320	A	Nocardioides sp. Root79 (Strain: Root79)	1736600	UP000051414	4673	Bacteria, Actinobacteria, Propionibacteriales, Nocardioidaceae, Nocardioides
A0A0Q8V8U4	336	A	Leifsonia sp. Root227 (Strain: Root227)	1736496	UP000051819	3674	Bacteria, Actinobacteria, Micrococcales, Microbacteriaceae, Leifsonia
A0A0Q8VLZ5	313	A	Nocardioides sp. Root79 (Strain: Root79)	1736600	UP000051414	4673	Bacteria, Actinobacteria, Propionibacteriales, Nocardioidaceae, Nocardioides
A0A0Q8XTT4	330	A	Sphingomonas sp. Root241 (Strain: Root241)	1736501	UP000051629	3715	Bacteria, Proteobacteria, Alphaproteobacteria, Sphingomonadales, Sphingomonadaceae, Sphingomonas
A0A0Q8ZCB3	327	A	Streptomyces sp. Root264 (Strain: Root264)	1736503	UP000051177	7235	Bacteria, Actinobacteria, Streptomycetales, Streptomycetaceae, Streptomyces
A0A0Q9A283	345	A	Flavobacterium sp. Root901 (Strain: Root901)	1736605	UP000051400	4192	Bacteria, Bacteroidetes, Flavobacteriia, Flavobacteriales, Flavobacteriaceae, Flavobacterium
A0A0Q9AA91	319	A	Flavobacterium sp. Root901 (Strain: Root901)	1736605	UP000051400	4192	Bacteria, Bacteroidetes, Flavobacteriia, Flavobacteriales, Flavobacteriaceae, Flavobacterium
A0A0Q9AC86	325	A	Streptomyces sp. Root264 (Strain: Root264)	1736503	UP000051177	7235	Bacteria, Actinobacteria, Streptomycetales, Streptomycetaceae, Streptomyces
A0A0Q9AFF9	337	A	Streptomyces sp. Root264 (Strain: Root264)	1736503	UP000051177	7235	Bacteria, Actinobacteria, Streptomycetales, Streptomycetaceae, Streptomyces
A0A0Q9AG17	353	A	Streptomyces sp. Root264 (Strain: Root264)	1736503	UP000051177	7235	Bacteria, Actinobacteria, Streptomycetales, Streptomycetaceae, Streptomyces
A0A0Q9AH96	329	A	Streptomyces sp. Root264 (Strain: Root264)	1736503	UP000051177	7235	Bacteria, Actinobacteria, Streptomycetales, Streptomycetaceae, Streptomyces
A0A0Q9AJQ5	324	A	Streptomyces sp. Root264 (Strain: Root264)	1736503	UP000051177	7235	Bacteria, Actinobacteria, Streptomycetales, Streptomycetaceae, Streptomyces
A0A0Q9AKD1	309	A	Streptomyces sp. Root264 (Strain: Root264)	1736503	UP000051177	7235	Bacteria, Actinobacteria, Streptomycetales, Streptomycetaceae, Streptomyces
A0A0Q9ANV3	322	A	Streptomyces sp. Root264 (Strain: Root264)	1736503	UP000051177	7235	Bacteria, Actinobacteria, Streptomycetales, Streptomycetaceae, Streptomyces
A0A0Q9B830	321	A	Streptomyces sp. Root264 (Strain: Root264)	1736503	UP000051177	7235	Bacteria, Actinobacteria, Streptomycetales, Streptomycetaceae, Streptomyces
A0A0Q9BWN0	347	A	Oerskovia sp. Root918 (Strain: Root918)	1736607	UP000051694	3618	Bacteria, Actinobacteria, Micrococcales, Cellulomonadaceae, Oerskovia
A0A0Q9C723	339	A	Oerskovia sp. Root918 (Strain: Root918)	1736607	UP000051694	3618	Bacteria, Actinobacteria, Micrococcales, Cellulomonadaceae, Oerskovia
A0A0Q9C9V6	329	A	Oerskovia sp. Root918 (Strain: Root918)	1736607	UP000051694	3618	Bacteria, Actinobacteria, Micrococcales, Cellulomonadaceae, Oerskovia
A0A0Q9CWC0	281	A	Oerskovia sp. Root918 (Strain: Root918)	1736607	UP000051694	3618	Bacteria, Actinobacteria, Micrococcales, Cellulomonadaceae, Oerskovia
A0A0Q9E637	319	A	Flavobacterium sp. Root935 (Strain: Root935)	1736610	UP000050952	4242	Bacteria, Bacteroidetes, Flavobacteriia, Flavobacteriales, Flavobacteriaceae, Flavobacterium
A0A0Q9ED17	345	A	Flavobacterium sp. Root935 (Strain: Root935)	1736610	UP000050952	4242	Bacteria, Bacteroidetes, Flavobacteriia, Flavobacteriales, Flavobacteriaceae, Flavobacterium
A0A0Q9ETK5	322	A	Lysobacter sp. Root96 (Strain: Root96)	1736612	UP000050805	3827	Bacteria, Proteobacteria, Gammaproteobacteria, Xanthomonadales, Xanthomonadaceae, Lysobacter
A0A0Q9K671	329	A	Janibacter sp. Soil728 (Strain: Soil728)	1736393	UP000051572	3360	Bacteria, Actinobacteria, Micrococcales, Intrasporangiaceae, Janibacter
A0A0Q9K8L3	314	A	Paenibacillus sp. Soil522 (Strain: Soil522)	1736388	UP000051180	5579	Bacteria, Firmicutes, Bacilli, Bacillales, Paenibacillaceae, Paenibacillus
A0A0Q9KCA0	329	A	Janibacter sp. Soil728 (Strain: Soil728)	1736393	UP000051572	3360	Bacteria, Actinobacteria, Micrococcales, Intrasporangiaceae, Janibacter
A0A0Q9KHC2	320	A	Janibacter sp. Soil728 (Strain: Soil728)	1736393	UP000051572	3360	Bacteria, Actinobacteria, Micrococcales, Intrasporangiaceae, Janibacter
A0A0Q9KIX4	329	A	Knoellia sp. Soil729 (Strain: Soil729)	1736394	UP000051965	3242	Bacteria, Actinobacteria, Micrococcales, Intrasporangiaceae, Knoellia
A0A0Q9KNP0	323	A	Knoellia sp. Soil729 (Strain: Soil729)	1736394	UP000051965	3242	Bacteria, Actinobacteria, Micrococcales, Intrasporangiaceae, Knoellia
A0A0Q9KXI2	333	A	Knoellia sp. Soil729 (Strain: Soil729)	1736394	UP000051965	3242	Bacteria, Actinobacteria, Micrococcales, Intrasporangiaceae, Knoellia
A0A0Q9LGW4	333	A	Phycicoccus sp. Soil748 (Strain: Soil748)	1736397	UP000051855	3556	Bacteria, Actinobacteria, Micrococcales, Intrasporangiaceae, Phycicoccus
A0A0Q9LLP0	313	A	Phycicoccus sp. Soil748 (Strain: Soil748)	1736397	UP000051855	3556	Bacteria, Actinobacteria, Micrococcales, Intrasporangiaceae, Phycicoccus
A0A0Q9LM78	320	A	Paenibacillus sp. Soil522 (Strain: Soil522)	1736388	UP000051180	5579	Bacteria, Firmicutes, Bacilli, Bacillales, Paenibacillaceae, Paenibacillus
A0A0Q9LQS4	329	A	Phycicoccus sp. Soil748 (Strain: Soil748)	1736397	UP000051855	3556	Bacteria, Actinobacteria, Micrococcales, Intrasporangiaceae, Phycicoccus
A0A0Q9M2Z6	323	A	Phycicoccus sp. Soil748 (Strain: Soil748)	1736397	UP000051855	3556	Bacteria, Actinobacteria, Micrococcales, Intrasporangiaceae, Phycicoccus
A0A0Q9Q845	329	A	Nocardioides sp. Soil777 (Strain: Soil777)	1736409	UP000051091	4316	Bacteria, Actinobacteria, Propionibacteriales, Nocardioidaceae, Nocardioides
A0A0Q9QAX9	317	A	Nocardioides sp. Soil777 (Strain: Soil777)	1736409	UP000051091	4316	Bacteria, Actinobacteria, Propionibacteriales, Nocardioidaceae, Nocardioides
A0A0Q9QJT3	330	A	Nocardioides sp. Soil777 (Strain: Soil777)	1736409	UP000051091	4316	Bacteria, Actinobacteria, Propionibacteriales, Nocardioidaceae, Nocardioides
A0A0Q9QMJ8	314	A	Nocardioides sp. Soil777 (Strain: Soil777)	1736409	UP000051091	4316	Bacteria, Actinobacteria, Propionibacteriales, Nocardioidaceae, Nocardioides
A0A0Q9SN98	327	A	Phycicoccus sp. Soil802 (Strain: Soil802)	1736414	UP000050906	3848	Bacteria, Actinobacteria, Micrococcales, Intrasporangiaceae, Phycicoccus
A0A0Q9SQC0	329	A	Phycicoccus sp. Soil802 (Strain: Soil802)	1736414	UP000050906	3848	Bacteria, Actinobacteria, Micrococcales, Intrasporangiaceae, Phycicoccus
A0A0Q9SRU6	303	A	Phycicoccus sp. Soil802 (Strain: Soil802)	1736414	UP000050906	3848	Bacteria, Actinobacteria, Micrococcales, Intrasporangiaceae, Phycicoccus
A0A0Q9T0G3	318	A	Phycicoccus sp. Soil802 (Strain: Soil802)	1736414	UP000050906	3848	Bacteria, Actinobacteria, Micrococcales, Intrasporangiaceae, Phycicoccus
A0A0Q9XVW3	300	A	Virgibacillus soli (Strain: PL205)	480284	UP000050957	4253	Bacteria, Firmicutes, Bacilli, Bacillales, Bacillaceae, Virgibacillus
A0A0Q9XWX3	312	A	Virgibacillus soli (Strain: PL205)	480284	UP000050957	4253	Bacteria, Firmicutes, Bacilli, Bacillales, Bacillaceae, Virgibacillus
A0A0Q9Y4Z5	320	A	Virgibacillus soli (Strain: PL205)	480284	UP000050957	4253	Bacteria, Firmicutes, Bacilli, Bacillales, Bacillaceae, Virgibacillus
A0A0Q9Z5P5	298	A	Salegentibacter mishustinae (Strain: KCTC 12263)	270918	UP000051643	3284	Bacteria, Bacteroidetes, Flavobacteriia, Flavobacteriales, Flavobacteriaceae, Salegentibacter
A0A0R0ANT6	322	A	Stenotrophomonas panacihumi (Strain: JCM 16536)	676599	UP000051802	3403	Bacteria, Proteobacteria, Gammaproteobacteria, Xanthomonadales, Xanthomonadaceae, Stenotrophomonas
A0A0R0APB9	321	A	Stenotrophomonas maltophilia (Pseudomonas maltophilia) (Xanthomonas maltophilia) (Strain: JCM 9942)	40324	UP000050836	3099	Bacteria, Proteobacteria, Gammaproteobacteria, Xanthomonadales, Xanthomonadaceae, Stenotrophomonas, Stenotrophomonas maltophilia group
A0A0R0BSR9	322	A	Stenotrophomonas koreensis (Strain: DSM 17805)	266128	UP000051254	2597	Bacteria, Proteobacteria, Gammaproteobacteria, Xanthomonadales, Xanthomonadaceae, Stenotrophomonas
A0A0R0CA79	321	A	Stenotrophomonas humi (Strain: DSM 18929)	405444	UP000050864	3493	Bacteria, Proteobacteria, Gammaproteobacteria, Xanthomonadales, Xanthomonadaceae, Stenotrophomonas
A0A0R0CWP4	321	A	Stenotrophomonas chelatiphaga (Strain: DSM 21508)	517011	UP000051386	3376	Bacteria, Proteobacteria, Gammaproteobacteria, Xanthomonadales, Xanthomonadaceae, Stenotrophomonas
A0A0R0CX73	323	A	Pseudoxanthomonas dokdonensis (Strain: DSM 21858)	344882	UP000052052	3001	Bacteria, Proteobacteria, Gammaproteobacteria, Xanthomonadales, Xanthomonadaceae, Pseudoxanthomonas
A0A0R0CZ15	324	A	Stenotrophomonas chelatiphaga (Strain: DSM 21508)	517011	UP000051386	3376	Bacteria, Proteobacteria, Gammaproteobacteria, Xanthomonadales, Xanthomonadaceae, Stenotrophomonas
A0A0R0DPI0	321	A	Stenotrophomonas daejeonensis (Strain: JCM 16244)	659018	UP000050940	2805	Bacteria, Proteobacteria, Gammaproteobacteria, Xanthomonadales, Xanthomonadaceae, Stenotrophomonas
A0A0R0LI01	298	A	Ferrovum sp. JA12 (Strain: JA12)	1356299	UP000050960	1953	Bacteria, Proteobacteria, Betaproteobacteria, Ferrovales, Ferrovaceae, Ferrovum
A0A0R1K4L4	318	A	Lactobacillus namurensis DSM 19117 (Strain: DSM 19117)	1423773	UP000051162	2172	Bacteria, Firmicutes, Bacilli, Lactobacillales, Lactobacillaceae, Lactobacillus
A0A0R1LP71	302	A	Lactobacillus odoratitofui DSM 19909 = JCM 15043 (Strain: DSM 19909)	1423776	UP000051160	2382	Bacteria, Firmicutes, Bacilli, Lactobacillales, Lactobacillaceae, Lactobacillus
A0A0R1LXZ5	307	A	Lactobacillus odoratitofui DSM 19909 = JCM 15043 (Strain: DSM 19909)	1423776	UP000051160	2382	Bacteria, Firmicutes, Bacilli, Lactobacillales, Lactobacillaceae, Lactobacillus
A0A0R1LZ38	318	A	Lactobacillus odoratitofui DSM 19909 = JCM 15043 (Strain: DSM 19909)	1423776	UP000051160	2382	Bacteria, Firmicutes, Bacilli, Lactobacillales, Lactobacillaceae, Lactobacillus
A0A0R1MFY8	315	A	Lactobacillus zymae DSM 19395 (Strain: DSM 19395)	1423817	UP000050913	2385	Bacteria, Firmicutes, Bacilli, Lactobacillales, Lactobacillaceae, Lactobacillus
A0A0R1N087	321	A	Lactobacillus zymae DSM 19395 (Strain: DSM 19395)	1423817	UP000050913	2385	Bacteria, Firmicutes, Bacilli, Lactobacillales, Lactobacillaceae, Lactobacillus
A0A0R1PMC6	311	A	Lactobacillus paralimentarius DSM 13238 = JCM 10415 (Strain: DSM 13238)	1122151	UP000051908	2396	Bacteria, Firmicutes, Bacilli, Lactobacillales, Lactobacillaceae, Lactobacillus
A0A0R1PSW8	320	A	Lactobacillus paralimentarius DSM 13238 = JCM 10415 (Strain: DSM 13238)	1122151	UP000051908	2396	Bacteria, Firmicutes, Bacilli, Lactobacillales, Lactobacillaceae, Lactobacillus
A0A0R1Q578	318	A	Lactobacillus manihotivorans DSM 13343 = JCM 12514 (Strain: DSM 13343)	1423769	UP000051790	2921	Bacteria, Firmicutes, Bacilli, Lactobacillales, Lactobacillaceae, Lactobacillus
A0A0R1R3W1	297	A	Lactobacillus manihotivorans DSM 13343 = JCM 12514 (Strain: DSM 13343)	1423769	UP000051790	2921	Bacteria, Firmicutes, Bacilli, Lactobacillales, Lactobacillaceae, Lactobacillus
A0A0R1R7X7	316	A	Lactobacillus rossiae DSM 15814 (Strain: DSM 15814)	1114972	UP000051999	2635	Bacteria, Firmicutes, Bacilli, Lactobacillales, Lactobacillaceae, Lactobacillus
A0A0R1RGX8	314	A	Lactobacillus oligofermentans DSM 15707 = LMG 22743 (Strain: DSM 15707)	1423778	UP000051697	1735	Bacteria, Firmicutes, Bacilli, Lactobacillales, Lactobacillaceae, Lactobacillus
A0A0R1RHL0	331	A	Lactobacillus manihotivorans DSM 13343 = JCM 12514 (Strain: DSM 13343)	1423769	UP000051790	2921	Bacteria, Firmicutes, Bacilli, Lactobacillales, Lactobacillaceae, Lactobacillus
A0A0R1RMT8	301	A	Lactobacillus rossiae DSM 15814 (Strain: DSM 15814)	1114972	UP000051999	2635	Bacteria, Firmicutes, Bacilli, Lactobacillales, Lactobacillaceae, Lactobacillus
A0A0R1RRR4	326	A	Lactobacillus fuchuensis DSM 14340 = JCM 11249 (Strain: DSM 14340)	1423747	UP000051264	1984	Bacteria, Firmicutes, Bacilli, Lactobacillales, Lactobacillaceae, Lactobacillus
A0A0R1RV83	314	A	Lactobacillus fuchuensis DSM 14340 = JCM 11249 (Strain: DSM 14340)	1423747	UP000051264	1984	Bacteria, Firmicutes, Bacilli, Lactobacillales, Lactobacillaceae, Lactobacillus
A0A0R1U0V1	315	A	Lactobacillus apodemi DSM 16634 = JCM 16172 (Strain: DSM 16634)	1423724	UP000051324	1944	Bacteria, Firmicutes, Bacilli, Lactobacillales, Lactobacillaceae, Lactobacillus
A0A0R1W1C3	322	A	Lactobacillus suebicus DSM 5007 = KCTC 3549 (Strain: DSM 5007)	1423807	UP000051820	2449	Bacteria, Firmicutes, Bacilli, Lactobacillales, Lactobacillaceae, Lactobacillus
A0A0R2BD58	303	A	Lactobacillus collinoides DSM 20515 = JCM 1123 (Strain: DSM 20515)	1423733	UP000051845	3157	Bacteria, Firmicutes, Bacilli, Lactobacillales, Lactobacillaceae, Lactobacillus
A0A0R2F0V7	294	A	Lactobacillus similis DSM 23365 = JCM 2765 (Strain: DSM 23365)	1423804	UP000051442	3000	Bacteria, Firmicutes, Bacilli, Lactobacillales, Lactobacillaceae, Lactobacillus
A0A0R2FH95	318	A	Lactobacillus similis DSM 23365 = JCM 2765 (Strain: DSM 23365)	1423804	UP000051442	3000	Bacteria, Firmicutes, Bacilli, Lactobacillales, Lactobacillaceae, Lactobacillus
A0A0R2FKE4	333	A	Lactobacillus similis DSM 23365 = JCM 2765 (Strain: DSM 23365)	1423804	UP000051442	3000	Bacteria, Firmicutes, Bacilli, Lactobacillales, Lactobacillaceae, Lactobacillus
A0A0R2G3L6	334	A	Lactobacillus selangorensis (Strain: DSM 13344)	81857	UP000051645	2031	Bacteria, Firmicutes, Bacilli, Lactobacillales, Lactobacillaceae, Lactobacillus
A0A0R2HI62	317	A	Kandleria vitulina DSM 20405 (Strain: DSM 20405)	1410657	UP000051841	2043	Bacteria, Firmicutes, Erysipelotrichia, Erysipelotrichales, Erysipelotrichaceae, Kandleria
A0A0R2HND2	306	A	Carnobacterium divergens DSM 20623 (Strain: DSM 20623)	1449336	UP000051658	2398	Bacteria, Firmicutes, Bacilli, Lactobacillales, Carnobacteriaceae, Carnobacterium
A0A0R2KUT5	323	A	Pediococcus stilesii (Strain: DSM 18001)	331679	UP000051859	1784	Bacteria, Firmicutes, Bacilli, Lactobacillales, Lactobacillaceae, Pediococcus
A0A0R2L748	359	A	Lactobacillus paucivorans (Strain: DSM 22467)	616990	UP000051906	2131	Bacteria, Firmicutes, Bacilli, Lactobacillales, Lactobacillaceae, Lactobacillus
A0A0R2LZJ0	315	A	Lactobacillus paucivorans (Strain: DSM 22467)	616990	UP000051906	2131	Bacteria, Firmicutes, Bacilli, Lactobacillales, Lactobacillaceae, Lactobacillus
A0A0R2MJL0	319	A	Lactobacillus xiangfangensis (Strain: LMG 26013)	942150	UP000051783	2684	Bacteria, Firmicutes, Bacilli, Lactobacillales, Lactobacillaceae, Lactobacillus
A0A0R2MNB5	335	A	Lactobacillus saniviri JCM 17471 = DSM 24301 (Strain: DSM 24301)	1293598	UP000050969	2333	Bacteria, Firmicutes, Bacilli, Lactobacillales, Lactobacillaceae, Lactobacillus
A0A0R2MRK6	321	A	Lactobacillus saniviri JCM 17471 = DSM 24301 (Strain: DSM 24301)	1293598	UP000050969	2333	Bacteria, Firmicutes, Bacilli, Lactobacillales, Lactobacillaceae, Lactobacillus
A0A0R2QKS9	316	A	Acidimicrobiia bacterium BACL6 MAG-120924-bin43	1655583	UP000051017	1444	Bacteria, Actinobacteria, Acidimicrobiia, acIV cluster
A0A0R3DXG3	326	A	Bradyrhizobium manausense (Strain: BR3351)	989370	UP000051936	7675	Bacteria, Proteobacteria, Alphaproteobacteria, Rhizobiales, Bradyrhizobiaceae, Bradyrhizobium
A0A0S2DP63	318	A	Lysobacter enzymogenes (Strain: C3)	69	UP000061569	5514	Bacteria, Proteobacteria, Gammaproteobacteria, Xanthomonadales, Xanthomonadaceae, Lysobacter
A0A0S2F5Q7	315	A	Lysobacter antibioticus (Strain: 76)	84531	UP000060787	5139	Bacteria, Proteobacteria, Gammaproteobacteria, Xanthomonadales, Xanthomonadaceae, Lysobacter
A0A0S2F607	322	A	Lysobacter antibioticus (Strain: 76)	84531	UP000060787	5139	Bacteria, Proteobacteria, Gammaproteobacteria, Xanthomonadales, Xanthomonadaceae, Lysobacter
A0A0S2G156	315	A	Lysobacter gummosus (Strain: 3.2.11)	262324	UP000069921	5297	Bacteria, Proteobacteria, Gammaproteobacteria, Xanthomonadales, Xanthomonadaceae, Lysobacter
A0A0S2GCD9	322	A	Lysobacter gummosus (Strain: 3.2.11)	262324	UP000069921	5297	Bacteria, Proteobacteria, Gammaproteobacteria, Xanthomonadales, Xanthomonadaceae, Lysobacter
A0A0S2HVN1	299	A	Salinivirga cyanobacteriivorans (Strain: L21-Spi-D4)	1307839	UP000064893	3717	Bacteria, Bacteroidetes, Bacteroidia, Marinilabiliales, Salinivirgaceae, Salinivirga
A0A0S2HYF1	296	A	Salinivirga cyanobacteriivorans (Strain: L21-Spi-D4)	1307839	UP000064893	3717	Bacteria, Bacteroidetes, Bacteroidia, Marinilabiliales, Salinivirgaceae, Salinivirga
A0A0S2I648	299	A	Salinivirga cyanobacteriivorans (Strain: L21-Spi-D4)	1307839	UP000064893	3717	Bacteria, Bacteroidetes, Bacteroidia, Marinilabiliales, Salinivirgaceae, Salinivirga
A0A0S2JF14	317	A	Colwellia sp. MT41 (Strain: MT41)	58049	UP000065319	3491	Bacteria, Proteobacteria, Gammaproteobacteria, Alteromonadales, Colwelliaceae, Colwellia
A0A0S2TFA8	322	A	Candidatus Tenderia electrophaga	1748243	UP000055136	3329	Bacteria, Proteobacteria, Gammaproteobacteria, Chromatiales, Chromatiaceae, Candidatus Tenderia
A0A0S2W0G1	333	A	Intestinimonas butyriciproducens (Strain: AF211)	1297617	UP000064844	3358	Bacteria, Firmicutes, Clostridia, Clostridiales, Intestinimonas
A0A0S2W1A1	303	A	Intestinimonas butyriciproducens (Strain: AF211)	1297617	UP000064844	3358	Bacteria, Firmicutes, Clostridia, Clostridiales, Intestinimonas
A0A0S3FPH3	344	A	Chryseobacterium sp. IHB B 17019 (Strain: IHB B 17019)	1721091	UP000058667	3634	Bacteria, Bacteroidetes, Flavobacteriia, Flavobacteriales, Flavobacteriaceae, Chryseobacterium
A0A0S3FT96	322	A	Chryseobacterium sp. IHB B 17019 (Strain: IHB B 17019)	1721091	UP000058667	3634	Bacteria, Bacteroidetes, Flavobacteriia, Flavobacteriales, Flavobacteriaceae, Chryseobacterium
A0A0S3FW79	306	A	Chryseobacterium sp. IHB B 17019 (Strain: IHB B 17019)	1721091	UP000058667	3634	Bacteria, Bacteroidetes, Flavobacteriia, Flavobacteriales, Flavobacteriaceae, Chryseobacterium
A0A0S4JW99	318	A	Janthinobacterium sp. CG23_2	1706231	UP000052254	7002	Bacteria, Proteobacteria, Betaproteobacteria, Burkholderiales, Oxalobacteraceae, Janthinobacterium
A0A0S4KSM4	327	A	Candidatus Nitrospira inopinata	1715989	UP000066284	3371	Bacteria, Nitrospirae, Nitrospirales, Nitrospiraceae, Nitrospira
A0A0S4LAD1	333	A	Candidatus Nitrospira nitrificans	1742973	UP000198736	4434	Bacteria, Nitrospirae, Nitrospirales, Nitrospiraceae, Nitrospira
A0A0S4LNT3	328	A	Candidatus Nitrospira nitrosa	1742972	UP000199032	4245	Bacteria, Nitrospirae, Nitrospirales, Nitrospiraceae, Nitrospira
A0A0S4LNY4	299	A	Candidatus Nitrospira nitrificans	1742973	UP000198736	4434	Bacteria, Nitrospirae, Nitrospirales, Nitrospiraceae, Nitrospira
A0A0S6W0D5	323	A	Candidatus Moduliflexus flocculans	1499966	UP000030700	5960	Bacteria
A0A0S7B5X4	326	A	Longilinea arvoryzae (Strain: KOME-1)	360412	UP000055060	3871	Bacteria, Chloroflexi, Anaerolineae, Anaerolineales, Anaerolineaceae, Longilinea
A0A0S7BFP6	319	A	Longilinea arvoryzae (Strain: KOME-1)	360412	UP000055060	3871	Bacteria, Chloroflexi, Anaerolineae, Anaerolineales, Anaerolineaceae, Longilinea
A0A0S7XVH8	326	A	Coxiella sp. DG_40	1703354	UP000051153	2057	Bacteria, Proteobacteria, Gammaproteobacteria, Legionellales, Coxiellaceae, Coxiella
A0A0S8B8F3	322	A	Betaproteobacteria bacterium SG8_39	1703390	UP000051483	2910	Bacteria, Proteobacteria, Betaproteobacteria
A0A0S8EJF0	323	A	Thiotrichales bacterium SG8_50	1703416	UP000051903	3182	Bacteria, Proteobacteria, Gammaproteobacteria, Thiotrichales, unclassified Thiotrichales (miscellaneous)
A0A0S8ETB9	330	A	Thiotrichales bacterium SG8_50	1703416	UP000051903	3182	Bacteria, Proteobacteria, Gammaproteobacteria, Thiotrichales, unclassified Thiotrichales (miscellaneous)
A0A0S8GSP4	321	A	Phycisphaerae bacterium SM23_30	1703411	UP000051901	2792	Bacteria, Planctomycetes, Phycisphaerae
A0A0S8KLR6	349	A	Anaerolineae bacterium SM23_84	1703388	UP000052016	2914	Bacteria, Chloroflexi, Anaerolineae, unclassified Anaerolineae
A0A0S9CV26	322	A	Arthrobacter sp. Leaf234 (Strain: Leaf234)	1736303	UP000053418	3047	Bacteria, Actinobacteria, Micrococcales, Micrococcaceae, Arthrobacter
A0A0S9DBD4	325	A	Arthrobacter sp. Leaf234 (Strain: Leaf234)	1736303	UP000053418	3047	Bacteria, Actinobacteria, Micrococcales, Micrococcaceae, Arthrobacter
A0A0S9MYF5	326	A	Pseudorhodoferax sp. Leaf274 (Strain: Leaf274)	1736318	UP000051759	5992	Bacteria, Proteobacteria, Betaproteobacteria, Burkholderiales, Comamonadaceae
A0A0S9Q4U0	329	A	Nocardioides sp. Leaf285 (Strain: Leaf285)	1736322	UP000051495	3888	Bacteria, Actinobacteria, Propionibacteriales, Nocardioidaceae, Nocardioides
A0A0S9Q5N5	336	A	Nocardioides sp. Leaf285 (Strain: Leaf285)	1736322	UP000051495	3888	Bacteria, Actinobacteria, Propionibacteriales, Nocardioidaceae, Nocardioides
A0A0T0M8L4	301	A	Chryseobacterium sp. Leaf394 (Strain: Leaf394)	1736361	UP000051822	3828	Bacteria, Bacteroidetes, Flavobacteriia, Flavobacteriales, Flavobacteriaceae, Chryseobacterium
A0A0T0M9X9	316	A	Chryseobacterium sp. Leaf394 (Strain: Leaf394)	1736361	UP000051822	3828	Bacteria, Bacteroidetes, Flavobacteriia, Flavobacteriales, Flavobacteriaceae, Chryseobacterium
A0A0T0MA27	339	A	Chryseobacterium sp. Leaf394 (Strain: Leaf394)	1736361	UP000051822	3828	Bacteria, Bacteroidetes, Flavobacteriia, Flavobacteriales, Flavobacteriaceae, Chryseobacterium
A0A0T0ME86	337	A	Cellulomonas sp. Leaf395 (Strain: Leaf395)	1736362	UP000051971	3738	Bacteria, Actinobacteria, Micrococcales, Cellulomonadaceae, Cellulomonas
A0A0T0MEQ7	320	A	Cellulomonas sp. Leaf395 (Strain: Leaf395)	1736362	UP000051971	3738	Bacteria, Actinobacteria, Micrococcales, Cellulomonadaceae, Cellulomonas
A0A0T0MG09	321	A	Cellulomonas sp. Leaf395 (Strain: Leaf395)	1736362	UP000051971	3738	Bacteria, Actinobacteria, Micrococcales, Cellulomonadaceae, Cellulomonas
A0A0T0MJ93	317	A	Cellulomonas sp. Leaf395 (Strain: Leaf395)	1736362	UP000051971	3738	Bacteria, Actinobacteria, Micrococcales, Cellulomonadaceae, Cellulomonas
A0A0T0MJJ6	321	A	Cellulomonas sp. Leaf395 (Strain: Leaf395)	1736362	UP000051971	3738	Bacteria, Actinobacteria, Micrococcales, Cellulomonadaceae, Cellulomonas
A0A0T1Q2J2	331	A	Streptomyces sp. Root431 (Strain: Root431)	1736535	UP000051818	5589	Bacteria, Actinobacteria, Streptomycetales, Streptomycetaceae, Streptomyces
A0A0T1Q2T1	336	A	Streptomyces sp. Root431 (Strain: Root431)	1736535	UP000051818	5589	Bacteria, Actinobacteria, Streptomycetales, Streptomycetaceae, Streptomyces
A0A0T1Q404	317	A	Streptomyces sp. Root431 (Strain: Root431)	1736535	UP000051818	5589	Bacteria, Actinobacteria, Streptomycetales, Streptomycetaceae, Streptomyces
A0A0T1Q412	318	A	Streptomyces sp. Root431 (Strain: Root431)	1736535	UP000051818	5589	Bacteria, Actinobacteria, Streptomycetales, Streptomycetaceae, Streptomyces
A0A0T1Q4D8	332	A	Streptomyces sp. Root431 (Strain: Root431)	1736535	UP000051818	5589	Bacteria, Actinobacteria, Streptomycetales, Streptomycetaceae, Streptomyces
A0A0T1Q5W7	319	A	Streptomyces sp. Root431 (Strain: Root431)	1736535	UP000051818	5589	Bacteria, Actinobacteria, Streptomycetales, Streptomycetaceae, Streptomyces
A0A0T1Q746	316	A	Streptomyces sp. Root431 (Strain: Root431)	1736535	UP000051818	5589	Bacteria, Actinobacteria, Streptomycetales, Streptomycetaceae, Streptomyces
A0A0T1QA55	322	A	Streptomyces sp. Root431 (Strain: Root431)	1736535	UP000051818	5589	Bacteria, Actinobacteria, Streptomycetales, Streptomycetaceae, Streptomyces
A0A0T1S5R1	318	A	Streptomyces sp. Root1304 (Strain: Root1304)	1736450	UP000051136	6454	Bacteria, Actinobacteria, Streptomycetales, Streptomycetaceae, Streptomyces
A0A0T1S5T3	317	A	Streptomyces sp. Root1304 (Strain: Root1304)	1736450	UP000051136	6454	Bacteria, Actinobacteria, Streptomycetales, Streptomycetaceae, Streptomyces
A0A0T1SBD1	316	A	Streptomyces sp. Root1304 (Strain: Root1304)	1736450	UP000051136	6454	Bacteria, Actinobacteria, Streptomycetales, Streptomycetaceae, Streptomyces
A0A0T1SCZ6	316	A	Streptomyces sp. Root1304 (Strain: Root1304)	1736450	UP000051136	6454	Bacteria, Actinobacteria, Streptomycetales, Streptomycetaceae, Streptomyces
A0A0T1SHS8	336	A	Streptomyces sp. Root1304 (Strain: Root1304)	1736450	UP000051136	6454	Bacteria, Actinobacteria, Streptomycetales, Streptomycetaceae, Streptomyces
A0A0T1SKB4	328	A	Streptomyces sp. Root1304 (Strain: Root1304)	1736450	UP000051136	6454	Bacteria, Actinobacteria, Streptomycetales, Streptomycetaceae, Streptomyces
A0A0T1SQJ2	318	A	Streptomyces sp. Root1304 (Strain: Root1304)	1736450	UP000051136	6454	Bacteria, Actinobacteria, Streptomycetales, Streptomycetaceae, Streptomyces
A0A0T1WA54	325	A	Mycobacterium sp. Root135 (Strain: Root135)	1736457	UP000051127	5995	Bacteria, Actinobacteria, Corynebacteriales, Mycobacteriaceae, Mycobacterium
A0A0T1WAF0	321	A	Mycobacterium sp. Root135 (Strain: Root135)	1736457	UP000051127	5995	Bacteria, Actinobacteria, Corynebacteriales, Mycobacteriaceae, Mycobacterium
A0A0T1WFG4	317	A	Mycobacterium sp. Root135 (Strain: Root135)	1736457	UP000051127	5995	Bacteria, Actinobacteria, Corynebacteriales, Mycobacteriaceae, Mycobacterium
A0A0T2IBU8	337	A	Phycicoccus sp. Root563 (Strain: Root563)	1736562	UP000051641	3714	Bacteria, Actinobacteria, Micrococcales, Intrasporangiaceae, Phycicoccus
A0A0T2IBV1	329	A	Phycicoccus sp. Root563 (Strain: Root563)	1736562	UP000051641	3714	Bacteria, Actinobacteria, Micrococcales, Intrasporangiaceae, Phycicoccus
A0A0T2ICA3	332	A	Phycicoccus sp. Root563 (Strain: Root563)	1736562	UP000051641	3714	Bacteria, Actinobacteria, Micrococcales, Intrasporangiaceae, Phycicoccus
A0A0T2IG60	326	A	Phycicoccus sp. Root563 (Strain: Root563)	1736562	UP000051641	3714	Bacteria, Actinobacteria, Micrococcales, Intrasporangiaceae, Phycicoccus
A0A0T2KV21	320	A	Microbacterium sp. Root61 (Strain: Root61)	1736570	UP000051216	3629	Bacteria, Actinobacteria, Micrococcales, Microbacteriaceae, Microbacterium
A0A0T2KV37	331	A	Microbacterium sp. Root61 (Strain: Root61)	1736570	UP000051216	3629	Bacteria, Actinobacteria, Micrococcales, Microbacteriaceae, Microbacterium
A0A0T2L1H6	330	A	Microbacterium sp. Root61 (Strain: Root61)	1736570	UP000051216	3629	Bacteria, Actinobacteria, Micrococcales, Microbacteriaceae, Microbacterium
A0A0T2YFY7	318	A	Hydrogenophaga sp. Root209 (Strain: Root209)	1736490	UP000050889	4859	Bacteria, Proteobacteria, Betaproteobacteria, Burkholderiales, Comamonadaceae, Hydrogenophaga
A0A0T2YLM5	323	A	Hydrogenophaga sp. Root209 (Strain: Root209)	1736490	UP000050889	4859	Bacteria, Proteobacteria, Betaproteobacteria, Burkholderiales, Comamonadaceae, Hydrogenophaga
A0A0T5P1X7	327	A	Roseovarius indicus (Strain: B108)	540747	UP000051401	5534	Bacteria, Proteobacteria, Alphaproteobacteria, Rhodobacterales, Rhodobacteraceae, Roseovarius
A0A0T5ZJS1	333	A	Chloroflexi bacterium CSP1-4	1640513	UP000051896	2462	Bacteria, Chloroflexi
A0A0T6BW35	322	A	Bacillus glycinifermentans (Strain: GO-13)	1664069	UP000036168	4689	Bacteria, Firmicutes, Bacilli, Bacillales, Bacillaceae, Bacillus
A0A0T6LLF0	331	A	Streptomyces vitaminophilus (Strain: ATCC 31673)	76728	UP000050867	5132	Bacteria, Actinobacteria, Streptomycetales, Streptomycetaceae, Streptomyces
A0A0T6LQ58	324	A	Streptomyces vitaminophilus (Strain: ATCC 31673)	76728	UP000050867	5132	Bacteria, Actinobacteria, Streptomycetales, Streptomycetaceae, Streptomyces
A0A0T6LR15	344	A	Streptomyces vitaminophilus (Strain: ATCC 31673)	76728	UP000050867	5132	Bacteria, Actinobacteria, Streptomycetales, Streptomycetaceae, Streptomyces
A0A0T6LVX7	327	A	Streptomyces vitaminophilus (Strain: ATCC 31673)	76728	UP000050867	5132	Bacteria, Actinobacteria, Streptomycetales, Streptomycetaceae, Streptomyces
A0A0T6LX17	319	A	Streptomyces vitaminophilus (Strain: ATCC 31673)	76728	UP000050867	5132	Bacteria, Actinobacteria, Streptomycetales, Streptomycetaceae, Streptomyces
A0A0T6UI46	334	A	Pseudomonas sp. TTU2014-080ASC (Strain: TTU2014-080ASC)	1729724	UP000051864	4032	Bacteria, Proteobacteria, Gammaproteobacteria, Pseudomonadales, Pseudomonadaceae, Pseudomonas
A0A0T6UP36	291	A	Pseudomonas sp. TTU2014-080ASC (Strain: TTU2014-080ASC)	1729724	UP000051864	4032	Bacteria, Proteobacteria, Gammaproteobacteria, Pseudomonadales, Pseudomonadaceae, Pseudomonas
A0A0T6VAE1	335	A	Pseudomonas sp. TTU2014-066ASC (Strain: TTU2014-066ASC)	1729723	UP000051473	3828	Bacteria, Proteobacteria, Gammaproteobacteria, Pseudomonadales, Pseudomonadaceae, Pseudomonas
A0A0U1KRC9	328	A	Sporomusa sp. An4	411922	UP000049855	5251	Bacteria, Firmicutes, Negativicutes, Selenomonadales, Sporomusaceae, Sporomusa
A0A0U1L471	339	A	Sporomusa sp. An4	411922	UP000049855	5251	Bacteria, Firmicutes, Negativicutes, Selenomonadales, Sporomusaceae, Sporomusa
A0A0U1NNW5	375	A	Nereida ignava (Strain: CECT 5292)	282199	UP000048949	2850	Bacteria, Proteobacteria, Alphaproteobacteria, Rhodobacterales, Rhodobacteraceae, Nereida
A0A0U1NZC3	328	A	Bacillus sp. LF1 (Strain: LF1)	1499688	UP000199087	5269	Bacteria, Firmicutes, Bacilli, Bacillales, Bacillaceae, Bacillus
A0A0U1NZF6	311	A	Bacillus sp. LF1 (Strain: LF1)	1499688	UP000199087	5269	Bacteria, Firmicutes, Bacilli, Bacillales, Bacillaceae, Bacillus
A0A0U1P2N3	328	A	Bacillus sp. LF1 (Strain: LF1)	1499688	UP000199087	5269	Bacteria, Firmicutes, Bacilli, Bacillales, Bacillaceae, Bacillus
A0A0U2LCL2	316	A	Paenibacillus sp. 32O-W (Strain: 32O-W)	1695218	UP000059673	4738	Bacteria, Firmicutes, Bacilli, Bacillales, Paenibacillaceae, Paenibacillus
A0A0U2UPD2	331	A	Paenibacillus sp. 32O-W (Strain: 32O-W)	1695218	UP000059673	4738	Bacteria, Firmicutes, Bacilli, Bacillales, Paenibacillaceae, Paenibacillus
A0A0U2WAB2	317	A	Paenibacillus sp. 32O-W (Strain: 32O-W)	1695218	UP000059673	4738	Bacteria, Firmicutes, Bacilli, Bacillales, Paenibacillaceae, Paenibacillus
A0A0U2WFY7	323	A	Paenibacillus sp. 32O-W (Strain: 32O-W)	1695218	UP000059673	4738	Bacteria, Firmicutes, Bacilli, Bacillales, Paenibacillaceae, Paenibacillus
A0A0U2WU83	307	A	Paenibacillus sp. 32O-W (Strain: 32O-W)	1695218	UP000059673	4738	Bacteria, Firmicutes, Bacilli, Bacillales, Paenibacillaceae, Paenibacillus
A0A0U3AVP6	318	A	Lacimicrobium alkaliphilum (Strain: YelD216)	1526571	UP000068447	3754	Bacteria, Proteobacteria, Gammaproteobacteria, Alteromonadales, Alteromonadaceae, Lacimicrobium
A0A0U3B205	288	A	Lacimicrobium alkaliphilum (Strain: YelD216)	1526571	UP000068447	3754	Bacteria, Proteobacteria, Gammaproteobacteria, Alteromonadales, Alteromonadaceae, Lacimicrobium
A0A0U3BLU2	298	A	Tenacibaculum dicentrarchi (Strain: AY7486TD)	669041	UP000061908	2382	Bacteria, Bacteroidetes, Flavobacteriia, Flavobacteriales, Flavobacteriaceae, Tenacibaculum
A0A0U3DRU2	327	A	Paucibacter sp. KCTC 42545 (Strain: KCTC 42545)	1768242	UP000056576	4190	Bacteria, Proteobacteria, Betaproteobacteria, Burkholderiales, Paucibacter
A0A0U3EK13	334	A	Pannonibacter phragmitetus (Strain: 31801)	121719	UP000064921	4943	Bacteria, Proteobacteria, Alphaproteobacteria, Rhodobacterales, Rhodobacteraceae, Pannonibacter
A0A0U3EKB2	324	A	Paucibacter sp. KCTC 42545 (Strain: KCTC 42545)	1768242	UP000056576	4190	Bacteria, Proteobacteria, Betaproteobacteria, Burkholderiales, Paucibacter
A0A0U3ESD9	304	A	Paucibacter sp. KCTC 42545 (Strain: KCTC 42545)	1768242	UP000056576	4190	Bacteria, Proteobacteria, Betaproteobacteria, Burkholderiales, Paucibacter
A0A0U3M7Q9	337	A	Roseateles depolymerans (Strain: KCTC 42856)	76731	UP000060699	4768	Bacteria, Proteobacteria, Betaproteobacteria, Burkholderiales, Roseateles
A0A0U3NUP1	336	A	Streptomyces sp. CdTB01 (Strain: CdTB01)	1725411	UP000068029	8721	Bacteria, Actinobacteria, Streptomycetales, Streptomycetaceae, Streptomyces
A0A0U3PIA6	316	A	Streptomyces sp. CdTB01 (Strain: CdTB01)	1725411	UP000068029	8721	Bacteria, Actinobacteria, Streptomycetales, Streptomycetaceae, Streptomyces
A0A0U3PTZ2	321	A	Streptomyces sp. CdTB01 (Strain: CdTB01)	1725411	UP000068029	8721	Bacteria, Actinobacteria, Streptomycetales, Streptomycetaceae, Streptomyces
A0A0U3PU17	324	A	Streptomyces sp. CdTB01 (Strain: CdTB01)	1725411	UP000068029	8721	Bacteria, Actinobacteria, Streptomycetales, Streptomycetaceae, Streptomyces
A0A0U3PVC9	329	A	Streptomyces sp. CdTB01 (Strain: CdTB01)	1725411	UP000068029	8721	Bacteria, Actinobacteria, Streptomycetales, Streptomycetaceae, Streptomyces
A0A0U3QAA1	317	A	Streptomyces sp. CdTB01 (Strain: CdTB01)	1725411	UP000068029	8721	Bacteria, Actinobacteria, Streptomycetales, Streptomycetaceae, Streptomyces
A0A0U3QBQ2	331	A	Streptomyces sp. CdTB01 (Strain: CdTB01)	1725411	UP000068029	8721	Bacteria, Actinobacteria, Streptomycetales, Streptomycetaceae, Streptomyces
A0A0U3QYW4	325	A	Streptomyces sp. CdTB01 (Strain: CdTB01)	1725411	UP000068029	8721	Bacteria, Actinobacteria, Streptomycetales, Streptomycetaceae, Streptomyces
A0A0U3XXM4	331	A	Microbacterium sp. XT11 (Strain: XT11)	367477	UP000065197	1927	Bacteria, Actinobacteria, Micrococcales, Microbacteriaceae, Microbacterium
A0A0U4CQC5	307	A	Aeromicrobium erythreum (Strain: AR18)	2041	UP000067689	3120	Bacteria, Actinobacteria, Propionibacteriales, Nocardioidaceae, Aeromicrobium
A0A0U4CVR6	328	A	Aeromicrobium erythreum (Strain: AR18)	2041	UP000067689	3120	Bacteria, Actinobacteria, Propionibacteriales, Nocardioidaceae, Aeromicrobium
A0A0U4FN30	329	A	Microbacterium sp. XT11 (Strain: XT11)	367477	UP000065197	1927	Bacteria, Actinobacteria, Micrococcales, Microbacteriaceae, Microbacterium
A0A0U4NIZ8	314	A	Aneurinibacillus soli (Strain: CB4)	1500254	UP000217696	3962	Bacteria, Firmicutes, Bacilli, Bacillales, Paenibacillaceae, Aneurinibacillus group, Aneurinibacillus
A0A0U4WXB2	330	A	Microcella alkaliphila (Strain: JAM AC0309)	279828	UP000218965	2621	Bacteria, Actinobacteria, Micrococcales, Microbacteriaceae, Microcella
A0A0U5B982	330	A	Microcella alkaliphila (Strain: JAM AC0309)	279828	UP000218965	2621	Bacteria, Actinobacteria, Micrococcales, Microbacteriaceae, Microcella
A0A0U5B9Y1	320	A	Aneurinibacillus soli (Strain: CB4)	1500254	UP000217696	3962	Bacteria, Firmicutes, Bacilli, Bacillales, Paenibacillaceae, Aneurinibacillus group, Aneurinibacillus
A0A0U5E7V3	306	A	Thiocapsa sp. KS1 (Strain: KS1)	610332	UP000198608	5291	Bacteria, Proteobacteria, Gammaproteobacteria, Chromatiales, Chromatiaceae, Thiocapsa
A0A0U5IGC6	327	A	Thiocapsa sp. KS1 (Strain: KS1)	610332	UP000198608	5291	Bacteria, Proteobacteria, Gammaproteobacteria, Chromatiales, Chromatiaceae, Thiocapsa
A0A0V2FFF1	325	A	Caulobacter vibrioides (Caulobacter crescentus) (Strain: T5M6)	155892	UP000053705	4642	Bacteria, Proteobacteria, Alphaproteobacteria, Caulobacterales, Caulobacteraceae, Caulobacter
A0A0V8HH50	321	A	Bacillus enclensis (Strain: SGD-1123)	1402860	UP000053625	4286	Bacteria, Firmicutes, Bacilli, Bacillales, Bacillaceae, Bacillus
A0A0V8HLE2	319	A	Bacillus enclensis (Strain: SGD-1123)	1402860	UP000053625	4286	Bacteria, Firmicutes, Bacilli, Bacillales, Bacillaceae, Bacillus
A0A0V8HT54	313	A	Arthrobacter sp. NIO-1057 (Strain: NIO-1057)	993071	UP000054434	3173	Bacteria, Actinobacteria, Micrococcales, Micrococcaceae, Arthrobacter
A0A0V8IRC0	313	A	Fictibacillus enclensis (Strain: NIO-1003)	1017270	UP000054099	4409	Bacteria, Firmicutes, Bacilli, Bacillales, Bacillaceae, Fictibacillus
A0A0V8J293	321	A	Fictibacillus enclensis (Strain: NIO-1003)	1017270	UP000054099	4409	Bacteria, Firmicutes, Bacilli, Bacillales, Bacillaceae, Fictibacillus
A0A0V8JPS7	310	A	Bacillus sp. SGD-V-76 (Strain: SGD-V-76)	1414648	UP000053681	3896	Bacteria, Firmicutes, Bacilli, Bacillales, Bacillaceae, Bacillus
A0A0V8QHV1	317	A	Acetivibrio ethanolgignens (Strain: ACET-33324)	290052	UP000054874	3375	Bacteria, Firmicutes, Clostridia, Clostridiales, Ruminococcaceae, Acetivibrio
A0A0V8QIK9	318	A	Acetivibrio ethanolgignens (Strain: ACET-33324)	290052	UP000054874	3375	Bacteria, Firmicutes, Clostridia, Clostridiales, Ruminococcaceae, Acetivibrio
A0A0V8QIX5	332	A	Acetivibrio ethanolgignens (Strain: ACET-33324)	290052	UP000054874	3375	Bacteria, Firmicutes, Clostridia, Clostridiales, Ruminococcaceae, Acetivibrio
A0A0V8SDV6	351	A	Cellulomonas sp. B6 (Strain: B6)	1295626	UP000054319	3428	Bacteria, Actinobacteria, Micrococcales, Cellulomonadaceae, Cellulomonas
A0A0V8SDV9	326	A	Cellulomonas sp. B6 (Strain: B6)	1295626	UP000054319	3428	Bacteria, Actinobacteria, Micrococcales, Cellulomonadaceae, Cellulomonas
A0A0V8TBD4	355	A	Cellulomonas sp. B6 (Strain: B6)	1295626	UP000054319	3428	Bacteria, Actinobacteria, Micrococcales, Cellulomonadaceae, Cellulomonas
A0A0V9J7Z0	292	A	Citrobacter sp. 50677481 (Strain: 50677481)	1736699	UP000053666	4706	Bacteria, Proteobacteria, Gammaproteobacteria, Enterobacterales, Enterobacteriaceae, Citrobacter
A0A0W0Q7D7	291	A	Pseudomonas fluorescens ABAC62 (Strain: ABAC62)	1230466	UP000054250	4179	Bacteria, Proteobacteria, Gammaproteobacteria, Pseudomonadales, Pseudomonadaceae, Pseudomonas
A0A0W1F8C5	324	A	Sphingopyxis sp. HIX (Strain: HIX)	1759074	UP000053691	4398	Bacteria, Proteobacteria, Alphaproteobacteria, Sphingomonadales, Sphingomonadaceae, Sphingopyxis
A0A0W1GK10	319	A	Sphingopyxis sp. H071 (Strain: H071)	1759078	UP000054127	4091	Bacteria, Proteobacteria, Alphaproteobacteria, Sphingomonadales, Sphingomonadaceae, Sphingopyxis
A0A0W1GPI1	330	A	Sphingopyxis sp. H071 (Strain: H071)	1759078	UP000054127	4091	Bacteria, Proteobacteria, Alphaproteobacteria, Sphingomonadales, Sphingomonadaceae, Sphingopyxis
A0A0W1KLZ4	319	A	Trueperella bernardiae (Strain: LCDC 89-0504)	59561	UP000054404	1762	Bacteria, Actinobacteria, Actinomycetales, Actinomycetaceae, Trueperella
A0A0W1KMN2	302	A	Trueperella bernardiae (Strain: LCDC 89-0504)	59561	UP000054404	1762	Bacteria, Actinobacteria, Actinomycetales, Actinomycetaceae, Trueperella
A0A0W1SCA1	338	A	Idiomarina sp. H105 (Strain: H105)	1766622	UP000054149	5666	Bacteria, Proteobacteria, Gammaproteobacteria, Alteromonadales, Idiomarinaceae, Idiomarina
A0A0W1SKQ0	316	A	Idiomarina sp. H105 (Strain: H105)	1766622	UP000054149	5666	Bacteria, Proteobacteria, Gammaproteobacteria, Alteromonadales, Idiomarinaceae, Idiomarina
A0A0W7W804	330	A	Leucobacter sp. G161 (Strain: G161)	663704	UP000053012	3093	Bacteria, Actinobacteria, Micrococcales, Microbacteriaceae, Leucobacter
A0A0W7W858	333	A	Leucobacter sp. G161 (Strain: G161)	663704	UP000053012	3093	Bacteria, Actinobacteria, Micrococcales, Microbacteriaceae, Leucobacter
A0A0W7WTU8	331	A	Streptomyces silvensis (Strain: ATCC 53525)	1765722	UP000054804	7592	Bacteria, Actinobacteria, Streptomycetales, Streptomycetaceae, Streptomyces
A0A0W7WTV7	338	A	Streptomyces silvensis (Strain: ATCC 53525)	1765722	UP000054804	7592	Bacteria, Actinobacteria, Streptomycetales, Streptomycetaceae, Streptomyces
A0A0W7WWK8	354	A	Streptomyces silvensis (Strain: ATCC 53525)	1765722	UP000054804	7592	Bacteria, Actinobacteria, Streptomycetales, Streptomycetaceae, Streptomyces
A0A0W7WX68	324	A	Streptomyces silvensis (Strain: ATCC 53525)	1765722	UP000054804	7592	Bacteria, Actinobacteria, Streptomycetales, Streptomycetaceae, Streptomyces
A0A0W7WXZ4	325	A	Streptomyces silvensis (Strain: ATCC 53525)	1765722	UP000054804	7592	Bacteria, Actinobacteria, Streptomycetales, Streptomycetaceae, Streptomyces
A0A0W7X5D2	317	A	Streptomyces silvensis (Strain: ATCC 53525)	1765722	UP000054804	7592	Bacteria, Actinobacteria, Streptomycetales, Streptomycetaceae, Streptomyces
A0A0W7X9H5	333	A	Streptomyces silvensis (Strain: ATCC 53525)	1765722	UP000054804	7592	Bacteria, Actinobacteria, Streptomycetales, Streptomycetaceae, Streptomyces
A0A0W7Y381	329	A	Lysinibacillus sp. F5 (Strain: F5)	1700846	UP000053086	4209	Bacteria, Firmicutes, Bacilli, Bacillales, Bacillaceae, Lysinibacillus
A0A0W7YLB6	316	A	Lysinibacillus sp. F5 (Strain: F5)	1700846	UP000053086	4209	Bacteria, Firmicutes, Bacilli, Bacillales, Bacillaceae, Lysinibacillus
A0A0W7YPE7	308	A	Lysinibacillus sp. F5 (Strain: F5)	1700846	UP000053086	4209	Bacteria, Firmicutes, Bacilli, Bacillales, Bacillaceae, Lysinibacillus
A0A0W7YV30	311	A	Acidovorax sp. 12322-1 (Strain: 12322-1)	1705602	UP000053300	2662	Bacteria, Proteobacteria, Betaproteobacteria, Burkholderiales, Comamonadaceae, Acidovorax
A0A0W8I6W0	327	A	Serinicoccus chungangensis (Strain: CD08_5)	767452	UP000054837	3100	Bacteria, Actinobacteria, Micrococcales, Intrasporangiaceae, Serinicoccus
A0A0W8I6Z9	338	A	Serinicoccus chungangensis (Strain: CD08_5)	767452	UP000054837	3100	Bacteria, Actinobacteria, Micrococcales, Intrasporangiaceae, Serinicoccus
A0A0W8IAC0	314	A	Serinicoccus chungangensis (Strain: CD08_5)	767452	UP000054837	3100	Bacteria, Actinobacteria, Micrococcales, Intrasporangiaceae, Serinicoccus
A0A0X3RPM7	309	A	Streptomyces sp. NRRL F-5122 (Strain: NRRL F-5122)	1609098	UP000054048	8450	Bacteria, Actinobacteria, Streptomycetales, Streptomycetaceae, Streptomyces
A0A0X3RU66	320	A	Streptomyces sp. NRRL F-5122 (Strain: NRRL F-5122)	1609098	UP000054048	8450	Bacteria, Actinobacteria, Streptomycetales, Streptomycetaceae, Streptomyces
A0A0X3RZ37	329	A	Streptomyces sp. NRRL F-5122 (Strain: NRRL F-5122)	1609098	UP000054048	8450	Bacteria, Actinobacteria, Streptomycetales, Streptomycetaceae, Streptomyces
A0A0X3S124	324	A	Streptomyces sp. NRRL F-5122 (Strain: NRRL F-5122)	1609098	UP000054048	8450	Bacteria, Actinobacteria, Streptomycetales, Streptomycetaceae, Streptomyces
A0A0X3SQX4	318	A	Streptomyces albus subsp. albus (Strain: NRRL B-2513)	67257	UP000054175	8029	Bacteria, Actinobacteria, Streptomycetales, Streptomycetaceae, Streptomyces
A0A0X3STM4	323	A	Streptomyces albus subsp. albus (Strain: NRRL B-2513)	67257	UP000054175	8029	Bacteria, Actinobacteria, Streptomycetales, Streptomycetaceae, Streptomyces
A0A0X3STS3	323	A	Streptomyces albus subsp. albus (Strain: NRRL B-2513)	67257	UP000054175	8029	Bacteria, Actinobacteria, Streptomycetales, Streptomycetaceae, Streptomyces
A0A0X3SUH0	323	A	Streptomyces albus subsp. albus (Strain: NRRL B-2513)	67257	UP000054175	8029	Bacteria, Actinobacteria, Streptomycetales, Streptomycetaceae, Streptomyces
A0A0X3SUJ5	319	A	Streptomyces albus subsp. albus (Strain: NRRL B-2513)	67257	UP000054175	8029	Bacteria, Actinobacteria, Streptomycetales, Streptomycetaceae, Streptomyces
A0A0X3SUL1	332	A	Streptomyces albus subsp. albus (Strain: NRRL B-2513)	67257	UP000054175	8029	Bacteria, Actinobacteria, Streptomycetales, Streptomycetaceae, Streptomyces
A0A0X3SVX3	326	A	Streptomyces albus subsp. albus (Strain: NRRL B-2513)	67257	UP000054175	8029	Bacteria, Actinobacteria, Streptomycetales, Streptomycetaceae, Streptomyces
A0A0X3SXX8	323	A	Streptomyces albus subsp. albus (Strain: NRRL B-2513)	67257	UP000054175	8029	Bacteria, Actinobacteria, Streptomycetales, Streptomycetaceae, Streptomyces
A0A0X3TTS7	325	A	Ruegeria marisrubri (Strain: ZGT118)	1685379	UP000053791	3730	Bacteria, Proteobacteria, Alphaproteobacteria, Rhodobacterales, Rhodobacteraceae, Ruegeria
A0A0X3UXD7	337	A	Streptomyces sp. NRRL F-4489 (Strain: NRRL F-4489)	1609095	UP000053256	6270	Bacteria, Actinobacteria, Streptomycetales, Streptomycetaceae, Streptomyces
A0A0X3V2F5	323	A	Streptomyces sp. NRRL F-4489 (Strain: NRRL F-4489)	1609095	UP000053256	6270	Bacteria, Actinobacteria, Streptomycetales, Streptomycetaceae, Streptomyces
A0A0X3V393	330	A	Streptomyces regalis (Strain: NRRL 3151)	68262	UP000053923	9110	Bacteria, Actinobacteria, Streptomycetales, Streptomycetaceae, Streptomyces
A0A0X3V3Y8	313	A	Actinoplanes awajinensis subsp. mycoplanecinus (Strain: NRRL B-16712)	135947	UP000053244	9641	Bacteria, Actinobacteria, Micromonosporales, Micromonosporaceae, Actinoplanes
A0A0X3V4K7	327	A	Streptomyces regalis (Strain: NRRL 3151)	68262	UP000053923	9110	Bacteria, Actinobacteria, Streptomycetales, Streptomycetaceae, Streptomyces
A0A0X3VAT3	333	A	Actinoplanes awajinensis subsp. mycoplanecinus (Strain: NRRL B-16712)	135947	UP000053244	9641	Bacteria, Actinobacteria, Micromonosporales, Micromonosporaceae, Actinoplanes
A0A0X3VBX4	329	A	Streptomyces sp. NRRL F-4489 (Strain: NRRL F-4489)	1609095	UP000053256	6270	Bacteria, Actinobacteria, Streptomycetales, Streptomycetaceae, Streptomyces
A0A0X3VWJ6	316	A	Streptomyces sp. NRRL F-4489 (Strain: NRRL F-4489)	1609095	UP000053256	6270	Bacteria, Actinobacteria, Streptomycetales, Streptomycetaceae, Streptomyces
A0A0X3VYY4	328	A	Streptomyces sp. NRRL S-1521 (Strain: NRRL S-1521)	1609100	UP000053420	6869	Bacteria, Actinobacteria, Streptomycetales, Streptomycetaceae, Streptomyces
A0A0X3VZ27	329	A	Streptomyces sp. NRRL F-4489 (Strain: NRRL F-4489)	1609095	UP000053256	6270	Bacteria, Actinobacteria, Streptomycetales, Streptomycetaceae, Streptomyces
A0A0X3VZF1	329	A	Streptomyces sp. NRRL F-4489 (Strain: NRRL F-4489)	1609095	UP000053256	6270	Bacteria, Actinobacteria, Streptomycetales, Streptomycetaceae, Streptomyces
A0A0X3W0L6	327	A	Streptomyces sp. NRRL S-1521 (Strain: NRRL S-1521)	1609100	UP000053420	6869	Bacteria, Actinobacteria, Streptomycetales, Streptomycetaceae, Streptomyces
A0A0X3W3X6	317	A	Streptomyces sp. NRRL S-1521 (Strain: NRRL S-1521)	1609100	UP000053420	6869	Bacteria, Actinobacteria, Streptomycetales, Streptomycetaceae, Streptomyces
A0A0X3W622	325	A	Streptomyces sp. NRRL S-1521 (Strain: NRRL S-1521)	1609100	UP000053420	6869	Bacteria, Actinobacteria, Streptomycetales, Streptomycetaceae, Streptomyces
A0A0X3W6B1	346	A	Streptomyces sp. NRRL S-1521 (Strain: NRRL S-1521)	1609100	UP000053420	6869	Bacteria, Actinobacteria, Streptomycetales, Streptomycetaceae, Streptomyces
A0A0X3W8S0	336	A	Streptomyces sp. NRRL F-4489 (Strain: NRRL F-4489)	1609095	UP000053256	6270	Bacteria, Actinobacteria, Streptomycetales, Streptomycetaceae, Streptomyces
A0A0X3WQU9	336	A	Streptomyces sp. NRRL S-1521 (Strain: NRRL S-1521)	1609100	UP000053420	6869	Bacteria, Actinobacteria, Streptomycetales, Streptomycetaceae, Streptomyces
A0A0X3X4S0	326	A	Streptomyces sp. NRRL S-1521 (Strain: NRRL S-1521)	1609100	UP000053420	6869	Bacteria, Actinobacteria, Streptomycetales, Streptomycetaceae, Streptomyces
A0A0X3XH39	329	A	Streptomyces sp. NRRL WC-3605 (Strain: NRRL WC-3605)	1609103	UP000052945	6578	Bacteria, Actinobacteria, Streptomycetales, Streptomycetaceae, Streptomyces
A0A0X3XHQ9	335	A	Streptomyces sp. NRRL WC-3605 (Strain: NRRL WC-3605)	1609103	UP000052945	6578	Bacteria, Actinobacteria, Streptomycetales, Streptomycetaceae, Streptomyces
A0A0X3XMZ5	322	A	Streptomyces sp. NRRL WC-3605 (Strain: NRRL WC-3605)	1609103	UP000052945	6578	Bacteria, Actinobacteria, Streptomycetales, Streptomycetaceae, Streptomyces
A0A0X3XPY9	322	A	Streptomyces sp. NRRL WC-3605 (Strain: NRRL WC-3605)	1609103	UP000052945	6578	Bacteria, Actinobacteria, Streptomycetales, Streptomycetaceae, Streptomyces
A0A0X3XQI2	338	A	Streptomyces sp. NRRL WC-3605 (Strain: NRRL WC-3605)	1609103	UP000052945	6578	Bacteria, Actinobacteria, Streptomycetales, Streptomycetaceae, Streptomyces
A0A0X3XRG1	317	A	Streptomyces sp. NRRL WC-3605 (Strain: NRRL WC-3605)	1609103	UP000052945	6578	Bacteria, Actinobacteria, Streptomycetales, Streptomycetaceae, Streptomyces
A0A0X3XRZ3	324	A	Streptomyces sp. NRRL WC-3605 (Strain: NRRL WC-3605)	1609103	UP000052945	6578	Bacteria, Actinobacteria, Streptomycetales, Streptomycetaceae, Streptomyces
A0A0X3YDY1	316	A	Rheinheimera sp. EpRS3 (Strain: RS3)	1712383	UP000054239	3867	Bacteria, Proteobacteria, Gammaproteobacteria, Chromatiales, Chromatiaceae, Rheinheimera
A0A0X7BG30	336	A	Flavobacterium sp. TAB 87 (Strain: TAB87)	1729581	UP000059935	3323	Bacteria, Bacteroidetes, Flavobacteriia, Flavobacteriales, Flavobacteriaceae, Flavobacterium
A0A0X8CWP4	327	A	Kurthia sp. 11kri321 (Strain: 11kri321)	1750719	UP000058129	2893	Bacteria, Firmicutes, Bacilli, Bacillales, Planococcaceae, Kurthia
A0A0X8JG15	328	A	Actinomyces radicidentis (Strain: CCUG 36733)	111015	UP000065220	2324	Bacteria, Actinobacteria, Actinomycetales, Actinomycetaceae, Actinomyces
A0A0X8WUC2	333	A	Leptolyngbya sp. O-77 (Strain: O-77)	1080068	UP000057790	4814	Bacteria, Cyanobacteria, Synechococcales, Leptolyngbyaceae, Leptolyngbya
A0A0X8X1T9	320	A	Mucilaginibacter gotjawali (Strain: SA3-7)	1550579	UP000218263	4446	Bacteria, Bacteroidetes, Sphingobacteriia, Sphingobacteriales, Sphingobacteriaceae, Mucilaginibacter
A0A100W273	318	A	Mycolicibacterium brisbanense (Strain: JCM15654)	146020	UP000069620	7125	Bacteria, Actinobacteria, Corynebacteriales, Mycobacteriaceae, Mycolicibacterium
A0A100W275	320	A	Mycolicibacterium brisbanense (Strain: JCM15654)	146020	UP000069620	7125	Bacteria, Actinobacteria, Corynebacteriales, Mycobacteriaceae, Mycolicibacterium
A0A100Y0I6	321	A	Streptomyces kanasensis (Strain: ZX01)	936756	UP000054011	5622	Bacteria, Actinobacteria, Streptomycetales, Streptomycetaceae, Streptomyces
A0A100Y5Y7	332	A	Streptomyces kanasensis (Strain: ZX01)	936756	UP000054011	5622	Bacteria, Actinobacteria, Streptomycetales, Streptomycetaceae, Streptomyces
A0A100Y7I8	328	A	Streptomyces kanasensis (Strain: ZX01)	936756	UP000054011	5622	Bacteria, Actinobacteria, Streptomycetales, Streptomycetaceae, Streptomyces
A0A100Y7J1	319	A	Streptomyces kanasensis (Strain: ZX01)	936756	UP000054011	5622	Bacteria, Actinobacteria, Streptomycetales, Streptomycetaceae, Streptomyces
A0A100YPM8	325	A	Megasphaera sp. DJF_B143 (Strain: DJF_B143)	537288	UP000054462	2248	Bacteria, Firmicutes, Negativicutes, Veillonellales, Veillonellaceae, Megasphaera
A0A101AG63	326	A	Mycobacterium sp. GA-2829 (Strain: GA-2829)	1772283	UP000053444	5935	Bacteria, Actinobacteria, Corynebacteriales, Mycobacteriaceae, Mycobacterium
A0A101AH15	318	A	Mycobacterium sp. GA-1285 (Strain: GA-1285)	1772282	UP000053702	4392	Bacteria, Actinobacteria, Corynebacteriales, Mycobacteriaceae, Mycobacterium
A0A101AI93	329	A	Mycobacterium sp. GA-1285 (Strain: GA-1285)	1772282	UP000053702	4392	Bacteria, Actinobacteria, Corynebacteriales, Mycobacteriaceae, Mycobacterium
A0A101AIE9	319	A	Mycobacterium sp. GA-1285 (Strain: GA-1285)	1772282	UP000053702	4392	Bacteria, Actinobacteria, Corynebacteriales, Mycobacteriaceae, Mycobacterium
A0A101CLW0	324	A	Streptomyces sp. NRRL F-5122 (Strain: NRRL F-5122)	1609098	UP000054048	8450	Bacteria, Actinobacteria, Streptomycetales, Streptomycetaceae, Streptomyces
A0A101CMF1	325	A	Streptomyces sp. NRRL F-5122 (Strain: NRRL F-5122)	1609098	UP000054048	8450	Bacteria, Actinobacteria, Streptomycetales, Streptomycetaceae, Streptomyces
A0A101CMF9	342	A	Streptomyces sp. NRRL F-5122 (Strain: NRRL F-5122)	1609098	UP000054048	8450	Bacteria, Actinobacteria, Streptomycetales, Streptomycetaceae, Streptomyces
A0A101CWW1	333	A	Flavobacteriaceae bacterium CRH (Strain: CRH)	1742859	UP000053826	4860	Bacteria, Bacteroidetes, Flavobacteriia, Flavobacteriales, Flavobacteriaceae
A0A101CXH9	346	A	Streptomyces albus subsp. albus (Strain: NRRL B-2513)	67257	UP000054175	8029	Bacteria, Actinobacteria, Streptomycetales, Streptomycetaceae, Streptomyces
A0A101JAB6	316	A	Streptomyces regalis (Strain: NRRL 3151)	68262	UP000053923	9110	Bacteria, Actinobacteria, Streptomycetales, Streptomycetaceae, Streptomyces
A0A101JEN9	342	A	Streptomyces regalis (Strain: NRRL 3151)	68262	UP000053923	9110	Bacteria, Actinobacteria, Streptomycetales, Streptomycetaceae, Streptomyces
[truncated: 13,000 more rows]
