# Supplementary material for: Structure and functional implications of WYL domain-containing bacterial DNA damage response regulator PafBC
Source: Nat Commun. 2019 Oct 11;10:4653. doi: 10.1038/s41467-019-12567-x (PMC6789036; doi:10.1038/s41467-019-12567-x)
Supplement: Supplementary file 7 — Source Data [file 41467_2019_12567_MOESM7_ESM.xlsx]

## Sheet: figure_5a-f
Figure 5a-f
raw A605
MMC ng/ml	WT					BC					comBC				HTHB				HTHC				B-H170A				C-Y160A				B-H170A & C-Y160A				B-RR				C-RR				B-RR & C-RR				B-Y196A
200	1.789	1.345	1.435	1.514	1.437	1.823	1.325	1.361	1.502	1.445	1.784	1.331	1.382	1.422	1.795	1.324	1.332	1.517	1.802	1.333	1.396	1.53	1.784	1.275	1.393	1.524	1.799	1.31	1.365	1.5	1.764	1.314	1.352	1.503	1.802	1.103	1.382	1.494	1.775	1.353	1.371	1.505	1.804	1.387	1.322	1.552	1.813	1.362	1.393
125	1.749	1.306	1.39	1.496	1.419	1.809	1.368	1.362	1.526	1.423	1.784	1.333	1.354	1.405	1.809	1.379	1.346	1.533	1.767	1.384	1.393	1.558	1.769	1.284	1.352	1.561	1.79	1.347	1.321	1.533	1.754	1.303	1.34	1.523	1.789	1.169	1.353	1.474	1.802	1.345	1.337	1.488	1.794	1.3	1.304	1.564	1.784	1.244	1.366
78.1	1.602	0.952	1.232	1.352	1.279	1.791	1.345	1.32	1.528	1.419	1.67	1.128	1.261	1.375	1.768	1.342	1.264	1.548	1.747	1.363	1.316	1.567	1.651	1.143	1.217	1.533	1.654	1.224	1.125	1.511	1.752	1.344	1.318	1.519	1.703	1.065	1.3	1.457	1.789	1.331	1.297	1.487	1.789	1.318	1.25	1.569	1.632	1.08	1.171
48.8	1.028	0.629	0.806	0.94	0.887	1.785	1.315	1.334	1.516	1.406	1.35	0.685	0.944	1.116	1.727	1.351	1.323	1.544	1.748	1.337	1.362	1.556	1.47	0.802	1.088	1.439	1.543	0.879	0.688	1.369	1.7	1.281	1.272	1.51	1.701	0.893	1.215	1.43	1.751	1.223	1.193	1.463	1.777	1.297	1.273	1.561	1.315	0.657	0.888
30.5	0.483	0.401	0.584	0.6	0.516	1.785	1.303	1.314	1.52	1.391	0.722	0.393	0.587	0.625	1.755	1.316	1.298	1.543	1.75	1.32	1.362	1.564	0.895	0.546	0.837	1.26	0.991	0.647	0.499	1.208	1.657	1.21	1.174	1.457	1.584	0.687	0.911	1.281	1.632	0.986	0.931	1.405	1.761	1.257	1.229	1.542	0.996	0.428	0.535
19.1	0.337	0.3	0.317	0.308	0.321	1.775	1.245	1.306	1.526	1.386	0.416	0.232	0.263	0.343	1.74	1.246	1.251	1.544	1.742	1.249	1.34	1.557	0.599	0.371	0.555	0.978	0.653	0.491	0.301	0.796	1.522	1.091	1.029	1.378	1.195	0.466	0.692	1.06	1.401	0.714	0.766	1.23	1.751	1.241	1.195	1.531	0.708	0.303	0.367
11.9	0.295	0.196	0.221	0.203	0.277	1.738	1.214	1.254	1.504	1.36	0.288	0.221	0.163	0.232	1.739	1.227	1.24	1.515	1.705	1.254	1.301	1.561	0.463	0.32	0.449	0.519	0.508	0.317	0.26	0.514	1.26	0.828	0.689	1.097	0.817	0.364	0.453	0.692	1.016	0.459	0.431	0.868	1.719	1.168	1.096	1.513	0.579	0.257	0.269
7.5	0.264	0.155	0.16	0.136	0.258	1.678	1.111	1.161	1.437	1.316	0.223	0.205	0.121	0.203	1.668	1.145	1.138	1.483	1.633	1.196	1.25	1.528	0.399	0.299	0.226	0.454	0.438	0.286	0.157	0.238	0.818	0.495	0.403	0.827	0.634	0.267	0.25	0.404	0.748	0.366	0.283	0.575	1.61	0.917	0.932	1.448	0.468	0.226	0.184
4.7	0.234	0.146	0.179	0.111	0.251	1.466	0.75	0.833	1.153	1.024	0.181	0.181	0.167	0.174	1.439	0.722	0.876	1.296	1.379	0.912	1.042	1.359	0.319	0.238	0.14	0.214	0.335	0.235	0.177	0.173	0.567	0.35	0.337	0.342	0.474	0.235	0.184	0.257	0.492	0.251	0.217	0.329	1.208	0.529	0.492	1.082	0.395	0.207	0.163
2.9	0.211	0.137	0.141	0.117	0.212	0.788	0.461	0.376	0.381	0.486	0.176	0.151	0.16	0.153	0.609	0.481	0.57	0.546	0.775	0.386	0.605	0.775	0.299	0.203	0.146	0.158	0.308	0.191	0.131	0.123	0.364	0.211	0.23	0.258	0.37	0.165	0.146	0.152	0.413	0.199	0.141	0.194	0.529	0.22	0.45	0.481	0.299	0.195	0.149
1.8	0.21	0.14	0.103	0.117	0.196	0.345	0.283	0.167	0.2	0.251	0.164	0.155	0.131	0.161	0.419	0.332	0.335	0.262	0.337	0.329	0.282	0.331	0.251	0.175	0.097	0.145	0.249	0.173	0.106	0.127	0.347	0.179	0.166	0.136	0.289	0.152	0.159	0.133	0.301	0.19	0.115	0.157	0.23	0.209	0.214	0.276	0.24	0.177	0.153
1.1	0.196	0.186	0.145	0.158	0.205	0.303	0.212	0.131	0.13	0.212	0.19	0.153	0.166	0.174	0.237	0.194	0.124	0.125	0.244	0.191	0.388	0.171	0.21	0.145	0.18	0.128	0.158	0.146	0.135	0.116	0.212	0.128	0.121	0.122	0.183	0.149	0.098	0.123	0.214	0.16	0.094	0.106	0.167	0.191	0.141	0.114	0.193	0.16	0.151
normalized within each trace y = 1 - (x - MIN)/(MAX - MIN)
MMC ng/ml	WT					BC					comBC				HTHB				HTHC				B-H170A				C-Y160A				B-H170A & C-Y160A				B-RR				C-RR				B-RR & C-RR				B-Y196A
200	0	0	0	0	0	0	0.037	0.001	0.019	0	0	0.002	0	0	0.009	0.046	0.011	0.022	0	0.043	0	0.027	0	0.008	0	0.026	0	0.031	0	0.023	0	0.025	0	0.014	0	0.065	0	0	0.017	0	0	0	0	0	0	0.012	0	0	0
125	0.025	0.032	0.034	0.013	0.015	0.009	0	0	0.001	0.018	0	0	0.022	0.013	0	0	0	0.011	0.022	0	0.003	0.006	0.01	0	0.032	0	0.005	0	0.035	0	0.006	0.034	0.01	0	0.008	0	0.023	0.015	0	0.007	0.027	0.012	0.006	0.073	0.015	0.003	0.018	0.098	0.022
78.1	0.117	0.325	0.152	0.115	0.127	0.021	0.02	0.034	0	0.021	0.07	0.173	0.096	0.037	0.026	0.031	0.067	0	0.035	0.018	0.072	0	0.084	0.124	0.136	0.02	0.088	0.102	0.191	0.016	0.008	0	0.028	0.003	0.061	0.102	0.064	0.027	0.008	0.018	0.058	0.013	0.009	0.058	0.061	0	0.112	0.235	0.178
48.8	0.478	0.593	0.472	0.409	0.443	0.025	0.046	0.023	0.009	0.032	0.268	0.548	0.347	0.241	0.052	0.024	0.019	0.003	0.035	0.039	0.031	0.008	0.199	0.423	0.235	0.085	0.156	0.39	0.538	0.116	0.041	0.052	0.065	0.009	0.062	0.271	0.13	0.047	0.032	0.109	0.139	0.03	0.016	0.075	0.041	0.005	0.307	0.587	0.406
30.5	0.82	0.781	0.639	0.651	0.742	0.025	0.056	0.039	0.006	0.044	0.656	0.795	0.63	0.628	0.034	0.053	0.039	0.004	0.033	0.054	0.031	0.002	0.565	0.648	0.429	0.21	0.492	0.583	0.688	0.229	0.069	0.11	0.145	0.047	0.135	0.473	0.367	0.155	0.107	0.308	0.345	0.071	0.026	0.109	0.079	0.019	0.504	0.777	0.69
19.1	0.911	0.865	0.839	0.86	0.899	0.032	0.106	0.045	0.001	0.048	0.844	0.931	0.887	0.85	0.044	0.112	0.078	0.003	0.039	0.113	0.05	0.007	0.753	0.802	0.647	0.407	0.698	0.713	0.845	0.52	0.156	0.208	0.262	0.103	0.375	0.689	0.537	0.317	0.253	0.536	0.474	0.197	0.032	0.122	0.108	0.026	0.682	0.881	0.825
11.9	0.938	0.951	0.911	0.934	0.935	0.056	0.133	0.088	0.017	0.069	0.923	0.941	0.967	0.938	0.045	0.128	0.087	0.023	0.062	0.109	0.085	0.004	0.839	0.846	0.728	0.727	0.787	0.858	0.878	0.719	0.325	0.424	0.539	0.304	0.608	0.789	0.724	0.585	0.495	0.749	0.736	0.455	0.052	0.183	0.191	0.038	0.762	0.919	0.904
7.5	0.957	0.985	0.957	0.982	0.95	0.095	0.222	0.163	0.065	0.105	0.964	0.954	1	0.961	0.09	0.197	0.17	0.046	0.108	0.158	0.131	0.028	0.88	0.865	0.9	0.773	0.829	0.883	0.959	0.914	0.61	0.698	0.771	0.497	0.721	0.884	0.882	0.795	0.664	0.827	0.852	0.665	0.119	0.393	0.33	0.083	0.83	0.945	0.972
4.7	0.976	0.993	0.943	1	0.956	0.235	0.535	0.43	0.268	0.341	0.99	0.975	0.964	0.983	0.235	0.554	0.385	0.177	0.272	0.396	0.318	0.149	0.931	0.918	0.967	0.94	0.892	0.926	0.944	0.96	0.771	0.817	0.825	0.843	0.82	0.916	0.933	0.902	0.825	0.924	0.904	0.841	0.364	0.717	0.703	0.335	0.875	0.961	0.989
2.9	0.991	1	0.971	0.996	0.987	0.681	0.785	0.801	0.82	0.778	0.993	1	0.969	1	0.763	0.758	0.635	0.704	0.659	0.837	0.71	0.567	0.943	0.949	0.962	0.979	0.909	0.963	0.98	0.995	0.902	0.932	0.911	0.903	0.884	0.984	0.963	0.979	0.875	0.967	0.963	0.937	0.779	0.976	0.738	0.748	0.935	0.971	1
1.8	0.991	0.998	1	0.996	1	0.972	0.939	0.971	0.95	0.968	1	0.997	0.992	0.994	0.884	0.884	0.827	0.904	0.94	0.884	1	0.885	0.974	0.974	1	0.988	0.945	0.978	1	0.992	0.913	0.958	0.963	0.99	0.935	0.997	0.952	0.993	0.945	0.975	0.984	0.964	0.962	0.985	0.938	0.889	0.971	0.986	0.997
1.1	1	0.959	0.968	0.967	0.993	1	1	1	1	1	0.984	0.998	0.964	0.983	1	1	1	1	1	1	0.905	1	1	1	0.936	1	1	1	0.977	1	1	1	1	1	1	1	1	1	1	1	1	1	1	1	1	1	1	1	0.998
[truncated: 32 more columns]

## Sheet: figure_5g-h
Figure 5g-h
Marker proteins [kDa]
170			upper panels	anti-RpoB			red box marks the cropped area
130			lower panels	anti-RecA
100
70
55		figure 5g						figure 5h
40
35
25
		lanes left -> right						lanes left -> right
		WT						WT
		ΔpafBC						ΔpafBC
		ΔHTHB						B-Y196A
		ΔHTHC						C-Y186A
		B-H170A						B-Y196A & C-Y186A
		C-Y160A						B-S213A
		B-H170A & C-Y160A						C-D203A
		WT						B-S213A & C-S203A
		ΔpafBC						WT
		B-R211A-R214A						ΔpafBC
		C-R201A-R204A						B-F210A
		B-RR & C-RR (B-R211A-R214A & C-R201A-R204A)						C-F200A
								B-F210A & C-F200A

## Sheet: figure_S8
Figure S8
Marker proteins [kDa]
170			upper panels	anti-RpoB			red box marks the cropped area
130			lower panels	anti-PafBC
100
70
55
40
35
25
		lanes left -> right						lanes left -> right
		WT						WT
		ΔpafBC						B-Y196A
		comBC						C-Y186A
		ΔHTHB						B-Y196A & C-Y186A
		ΔHTHC						B-S213A
		WT						C-D203A
		B-H170A						B-S213A & C-S203A
		C-Y160A						B-F210A
		B-H170A & C-Y160A						C-F200A
		B-R211A-R214A						B-F210A & C-F200A
		C-R201A-R204A
		B-RR & C-RR (B-R211A-R214A & C-R201A-R204A)

## Sheet: figure_S9a
Figure 9a
raw A605
MMC ng/ml	WT			BC			comBC			B-R46A-R50A
200	1.359	1.054	1.013	1.336	0.998	1.15	1.344	1.272	1.217	1.327	0.967	1.14
125	1.375	1.087	1.228	1.374	1.127	1.176	1.344	1.196	1.162	1.311	1.117	1.203
78.1	1.196	1.111	1.121	1.289	1.098	1.162	1.26	1.047	0.941	1.308	1.087	1.156
48.8	0.998	0.747	0.857	1.297	1.109	1.16	0.801	0.674	0.657	1.281	1.102	1.153
30.5	0.607	0.445	0.458	1.285	1.14	1.162	0.461	0.379	0.349	1.228	1.115	1.174
19.1	0.304	0.273	0.246	1.272	1.128	1.159	0.251	0.266	0.203	1.242	1.145	1.17
11.9	0.14	0.213	0.241	1.247	1.08	1.138	0.131	0.223	0.22	1.2	1.103	1.163
7.5	0.14	0.212	0.141	1.19	0.965	1.105	0.141	0.22	0.206	1.164	1.014	1.084
4.7	0.156	0.179	0.144	0.989	0.56	0.83	0.161	0.199	0.194	0.891	0.667	0.836
2.9	0.156	0.173	0.143	0.237	0.264	0.278	0.171	0.181	0.187	0.225	0.251	0.317
1.8	0.183	0.174	0.178	0.16	0.205	0.242	0.184	0.175	0.172	0.17	0.185	0.237
1.1	0.206	0.177	0.243	0.162	0.182	0.184	0.191	0.192	0.184	0.201	0.188	0.203
normalized within each trace y = 1 - (x - MIN)/(MAX - MIN)
MMC ng/ml	WT			BC			comBC			B-R46A-R50A
200	0.0129555	0.0607676	0.197792	0.0313015	0.148225	0.0262097	0	0	0	0	0.185417	0.063
125	0	0.0255864	0	0	0.0135699	0	0	0.0692799	0.0526316	0.0138289	0.0291667	0
78.1	0.144939	0	0.0984361	0.0700165	0.0438413	0.0141129	0.0692498	0.205105	0.264115	0.0164218	0.0604167	0.047
48.8	0.305263	0.38806	0.341306	0.0634267	0.0323591	0.016129	0.44765	0.545123	0.535885	0.039758	0.0447917	0.05
30.5	0.621862	0.710021	0.708372	0.0733114	0	0.0141129	0.727947	0.814038	0.830622	0.0855661	0.03125	0.029
19.1	0.867206	0.89339	0.903404	0.0840198	0.0125261	0.0171371	0.901072	0.917046	0.970335	0.0734659	0	0.033
11.9	1	0.957356	0.908004	0.104613	0.0626305	0.0383065	1	0.956244	0.954067	0.109767	0.04375	0.04
7.5	1	0.958422	1	0.151565	0.182672	0.0715726	0.991756	0.958979	0.967464	0.140882	0.136458	0.119
4.7	0.987045	0.993603	0.99724	0.317133	0.605428	0.34879	0.975268	0.978122	0.978947	0.376837	0.497917	0.367
2.9	0.987045	1	0.99816	0.936573	0.914405	0.905242	0.967024	0.994531	0.985646	0.952463	0.93125	0.886
1.8	0.965182	0.998934	0.965961	1	0.975992	0.941532	0.956307	1	1	1	1	0.966
1.1	0.946559	0.995736	0.906164	0.998353	1	1	0.950536	0.984503	0.988517	0.973207	0.996875	1

## Sheet: figure_S9b-c
Figure 9b-c
Marker proteins [kDa]
170						red box marks the cropped area
130
100
70
55		figure 9b								figure 9c
40		images with white light overlay				chemiluminescence-only
35
25													anti-RpoB
				anti-RpoB				anti-RpoB
													anti-RecA
				anti-PafBC
		lanes left -> right								lanes left -> right
		WT								WT
		ΔpafBC								ΔpafBC
		comBC								comBC
		B-R46A-R50A								B-R46A-R50A
		NOTE: anti-RpoB image was cropped from chemiluminescence-only image due to membrane cut being too close to the bands
